# Supplementary material for: Bis(μ-2-methyl­quinolin-8-olato)-κ3 N,O:O;κ3 O:N,O-bis­[(acetato-κ2 O,O′)lead(II)]
Source: Acta Crystallogr Sect E Struct Rep Online. 2009 Feb 11;65(Pt 3):m260. doi: 10.1107/S1600536809003560 (PMC2968542; doi:10.1107/S1600536809003560)
Supplement: Supplementary file 1 [file e-65-0m260-sup1.cif]

##############################################################################
###                                                                        ###
###        Electronic paper (Acta Crystallographica Section E)             ###
###                                                                        ###
##############################################################################
#                                                                            #
# This CIF contains the data in a paper accepted for publication in Acta     #
# Crystallographica Section E. It conforms to the requirements of Notes      #
# for Authors for Section E, and has been peer reviewed under the auspices   #
# of the IUCr Commission on Journals.                                        #
#                                                                            #
# Full details of the Crystallographic Information File format               #
# are given in the paper "The Crystallographic Information File (CIF):       #
# a New Standard Archive File for Crystallography" by S. R. Hall, F. H.      #
# Allen and I. D. Brown [Acta Cryst. (1991), A47, 655-685].                  #
#                                                                            #
# The current version of the core CIF dictionary is obtainable from          #
# ftp://ftp.iucr.org/pub/cif_core.dic. The current version number is 2.4.    #
#                                                                            #
# Software is freely available for graphical display of the structure(s) in  #
# this CIF.  For information consult the CIF home page http://www.iucr.org/  #
# cif/home.html                                                              #
#                                                                            #
# This file may be used for bona fide research purposes within the           #
# scientific community so long as proper attribution is given to the journal # 
# article from which it was obtained.                                        #
#                                                                            #
##############################################################################
                                             
data_global
_audit_creation_method     SHELXL-97
_journal_date_recd_electronic     2009-01-27
_journal_date_accepted     2009-01-29
_journal_name_full     'Acta Crystallographica, Section E'
_journal_year     2009
_journal_volume     65
_journal_issue      3
_journal_page_first     m260
_journal_page_last     m260
_journal_paper_category     QM
_journal_coeditor_code     TK2364
_publ_contact_author
;
     Dr. Seik Weng Ng
     Department of Chemistry
     University of Malaya
     50603 Kuala Lumpur
     Malaysia
;
_publ_contact_author_email     seikweng@um.edu.my
_publ_contact_author_fax     '03 7967 4193'
_publ_contact_author_phone     '03 7967 6778'
_publ_section_title
;\
Bis(\m-2-methylquinolin-8-\olato)-\
\k^3^<i>N</i>,<i>O</i>:<i>O</i>;\k^3^<i>O</i>:\
<i>N</i>,<i>O</i>-bis[(acetato-\k^2^<i>O</i>,<i>O</i>')lead(II)]
;
loop_
    _publ_author_name
    _publ_author_address
    'Mohammadnezhad Sh., Gholamhossein'
;
Department of Chemistry
General Campus
Shahid Beheshti University
Tehran 1983963113
Iran
;
    'Amini, Mostafa M.'
;
Department of Chemistry
General Campus
Shahid Beheshti University
Tehran 1983963113
Iran
;
    'Ng, Seik Weng'
;
Department of Chemistry
University of Malaya
50603 Kuala Lumpur
Malaysia
;
data_I
_audit_creation_method     SHELXL-97
_chemical_name_systematic
;
Bis(\m-2-methylquinolin-8-\olato)-
\k^3^<i>N</i>,<i>O</i>:<i>O</i>;\k^3^<i>O</i>:<i>N</i>,<i>O</i>-
bis[(acetato-\k^2^<i>O</i>,<i>O</i>')lead(II)]
;
_chemical_name_common     ?
_chemical_formula_moiety     'C24 H22 N2 O6 Pb2'
_chemical_formula_sum     'C24 H22 N2 O6 Pb2'
_chemical_formula_iupac     '[Pb2 (C10 H8 N O)2 (C2 H3 O2)2]'
_chemical_formula_weight     848.82
_chemical_melting_point     ?
_symmetry_cell_setting     Orthorhombic
_symmetry_space_group_name_H-M     'P b c a'
_symmetry_space_group_name_Hall     '-P 2ac 2ab'
loop_
    _symmetry_equiv_pos_as_xyz
    'x, y, z'
    '-x+1/2, -y, z+1/2'
    '-x, y+1/2, -z+1/2'
    'x+1/2, -y+1/2, -z'
    '-x, -y, -z'
    'x-1/2, y, -z-1/2'
    'x, -y-1/2, z-1/2'
    '-x-1/2, y-1/2, z'
_cell_length_a     13.7421(2)
_cell_length_b     18.0682(3)
_cell_length_c     18.6113(4)
_cell_angle_alpha     90
_cell_angle_beta     90
_cell_angle_gamma     90
_cell_volume     4621.10(10)
_cell_formula_units_Z     8
_cell_measurement_reflns_used     6225
_cell_measurement_theta_min     2.2
_cell_measurement_theta_max     28.3
_cell_measurement_temperature     100(2)
_exptl_crystal_description     Block
_exptl_crystal_colour     Yellow
_exptl_crystal_size_max     0.20
_exptl_crystal_size_mid     0.10
_exptl_crystal_size_min     0.08
_exptl_crystal_density_diffrn     2.440
_exptl_crystal_density_meas     ?
_exptl_crystal_density_method     'not measured'
_exptl_crystal_F_000     3136
_exptl_absorpt_coefficient_mu     14.598
_exptl_absorpt_correction_type     Multi-scan
_exptl_absorpt_process_details     '(SADABS; Sheldrick, 1996)'
_exptl_absorpt_correction_T_min     0.158
_exptl_absorpt_correction_T_max     0.388
_diffrn_ambient_temperature     100(2)
_diffrn_radiation_type     MoK\a
_diffrn_radiation_wavelength     0.71073
_diffrn_radiation_source     'fine-focus sealed tube'
_diffrn_radiation_monochromator     graphite
_diffrn_measurement_device_type     'Bruker SMART APEX'
_diffrn_measurement_method     \w
_diffrn_detector_area_resol_mean     ?
_diffrn_reflns_number     33016
_diffrn_reflns_av_R_equivalents     0.090
_diffrn_reflns_av_sigmaI/netI     0.048
_diffrn_reflns_theta_min     2.2
_diffrn_reflns_theta_max     25.0
_diffrn_reflns_theta_full     25.0
_diffrn_measured_fraction_theta_max     1.000
_diffrn_measured_fraction_theta_full     1.000
_diffrn_reflns_limit_h_min     -16
_diffrn_reflns_limit_h_max     16
_diffrn_reflns_limit_k_min     -21
_diffrn_reflns_limit_k_max     21
_diffrn_reflns_limit_l_min     -22
_diffrn_reflns_limit_l_max     21
_diffrn_standards_number     0
_diffrn_standards_interval_count     0
_diffrn_standards_interval_time     0
_diffrn_standards_decay_%     0
_reflns_number_total     4063
_reflns_number_gt     3133
_reflns_threshold_expression     I>2\s(I)
_refine_ls_structure_factor_coef     Fsqd
_refine_ls_matrix_type     full
_refine_ls_R_factor_all     0.070
_refine_ls_R_factor_gt     0.046
_refine_ls_wR_factor_gt     0.104
_refine_ls_wR_factor_ref     0.115
_refine_ls_goodness_of_fit_ref     1.45
_refine_ls_restrained_S_all     1.42
_refine_ls_number_reflns     4063
_refine_ls_number_parameters     264
_refine_ls_number_restraints     192
_refine_ls_hydrogen_treatment     constr
_refine_ls_weighting_scheme     calc
_refine_ls_weighting_details
             'calc w=1/[\s^2^(Fo^2^)+(0.0388P)^2^+10P] where P=(Fo^2^+2Fc^2^)/3'
_atom_sites_solution_hydrogens     geom
_atom_sites_solution_primary     direct
_atom_sites_solution_secondary     difmap
_refine_ls_shift/su_max     0.001
_refine_ls_shift/su_mean     0.001
_refine_diff_density_max     4.37
_refine_diff_density_min     -2.70
_refine_ls_extinction_method     none
_refine_ls_extinction_coef     ?
loop_
    _atom_type_symbol
    _atom_type_description
    _atom_type_scat_dispersion_real
    _atom_type_scat_dispersion_imag
    _atom_type_scat_source
    'C' 'C' 0.0033 0.0016
                         'International Tables Vol C Tables 4.2.6.8 and 6.1.1.4'
    'H' 'H' 0.0000 0.0000
                         'International Tables Vol C Tables 4.2.6.8 and 6.1.1.4'
    'N' 'N' 0.0061 0.0033
                         'International Tables Vol C Tables 4.2.6.8 and 6.1.1.4'
    'O' 'O' 0.0106 0.0060
                         'International Tables Vol C Tables 4.2.6.8 and 6.1.1.4'
    'Pb' 'Pb' -3.3944 10.1111
                         'International Tables Vol C Tables 4.2.6.8 and 6.1.1.4'
_computing_data_collection     'APEX2 (Bruker, 2008)'
_computing_cell_refinement     'SAINT (Bruker, 2008)'
_computing_data_reduction     'SAINT (Bruker, 2008)'
_computing_structure_solution     'SHELXS97 (Sheldrick, 2008)'
_computing_structure_refinement     'SHELXL97 (Sheldrick, 2008)'
_computing_molecular_graphics     'X-SEED (Barbour, 2001)'
_computing_publication_material     'publCIF (Westrip, 2009)'
loop_
    _atom_site_type_symbol
    _atom_site_label
    _atom_site_fract_x
    _atom_site_fract_y
    _atom_site_fract_z
    _atom_site_U_iso_or_equiv
    _atom_site_adp_type
    _atom_site_calc_flag
    _atom_site_refinement_flags
    _atom_site_occupancy
    _atom_site_disorder_assembly
    _atom_site_disorder_group
    Pb Pb1 0.28159(3) 0.37522(2) 0.52835(2) 0.01649(15) Uani d . 1 . .
    Pb Pb2 0.56385(3) 0.38486(2) 0.48211(2) 0.01580(14) Uani d . 1 . .
    O O1 0.3933(6) 0.4289(4) 0.4554(4) 0.0190(18) Uani d U 1 . .
    O O2 0.4542(5) 0.3401(4) 0.5634(4) 0.0193(17) Uani d U 1 . .
    O O3 0.3217(6) 0.4747(4) 0.6014(5) 0.029(2) Uani d U 1 . .
    O O4 0.1631(6) 0.4725(4) 0.5938(5) 0.027(2) Uani d U 1 . .
    O O5 0.5071(6) 0.2851(4) 0.4186(4) 0.027(2) Uani d U 1 . .
    O O6 0.6648(6) 0.2738(4) 0.3994(5) 0.030(2) Uani d U 1 . .
    C C1 0.3673(3) 0.4758(3) 0.4007(3) 0.017(2) Uani d GU 1 . .
    C C2 0.4354(3) 0.5134(3) 0.3593(3) 0.021(3) Uani d GU 1 . .
    H H2 0.5029 0.5076 0.3689 0.026 Uiso calc R 1 . .
    C C3 0.4048(3) 0.5595(3) 0.3040(3) 0.020(3) Uani d GU 1 . .
    H H3 0.4514 0.5852 0.2757 0.024 Uiso calc R 1 . .
    C C4 0.3061(4) 0.5680(3) 0.2900(3) 0.019(3) Uani d GU 1 . .
    H H4 0.2852 0.5996 0.2522 0.023 Uiso calc R 1 . .
    C C5 0.2380(3) 0.53044(19) 0.3314(2) 0.021(3) Uani d GU 1 . .
    C C6 0.2686(3) 0.48434(18) 0.3868(2) 0.015(2) Uani d GU 1 . .
    N N1 0.2004(3) 0.4467(2) 0.4282(2) 0.016(2) Uani d GU 1 . .
    C C9 0.1017(3) 0.4552(3) 0.4142(3) 0.017(2) Uani d GU 1 . .
    C C8 0.0711(3) 0.5013(3) 0.3589(3) 0.022(3) Uani d GU 1 . .
    H H8 0.0036 0.5072 0.3494 0.026 Uiso calc R 1 . .
    C C7 0.1392(3) 0.5389(3) 0.3175(3) 0.019(3) Uani d GU 1 . .
    H H7 0.1183 0.5705 0.2797 0.023 Uiso calc R 1 . .
    C C10 0.0363(9) 0.4109(6) 0.4591(7) 0.025(3) Uani d U 1 . .
    H H10A 0.0535 0.3585 0.4547 0.038 Uiso calc R 1 . .
    H H10B -0.0310 0.4183 0.4432 0.038 Uiso calc R 1 . .
    H H10C 0.0427 0.4264 0.5093 0.038 Uiso calc R 1 . .
    C C11 0.4812(3) 0.2885(3) 0.6133(3) 0.017(2) Uani d GU 1 . .
    C C12 0.4148(3) 0.2545(3) 0.6589(3) 0.024(3) Uani d GU 1 . .
    H H12 0.3475 0.2659 0.6554 0.028 Uiso calc R 1 . .
    C C13 0.4469(3) 0.2036(3) 0.7097(3) 0.018(3) Uani d GU 1 . .
    H H13 0.4016 0.1803 0.7409 0.022 Uiso calc R 1 . .
    C C14 0.5454(4) 0.1868(3) 0.7148(3) 0.022(3) Uani d GU 1 . .
    H H14 0.5673 0.1521 0.7496 0.026 Uiso calc R 1 . .
    C C15 0.6118(3) 0.22089(19) 0.6692(2) 0.018(3) Uani d GU 1 . .
    C C16 0.5797(3) 0.27173(19) 0.6184(2) 0.013(2) Uani d GU 1 . .
    N N2 0.6460(3) 0.3058(2) 0.5728(2) 0.015(2) Uani d GU 1 . .
    C C19 0.7445(3) 0.2890(3) 0.5779(3) 0.017(3) Uani d GU 1 . .
    C C18 0.7766(3) 0.2382(3) 0.6287(3) 0.021(3) Uani d GU 1 . .
    H H18 0.8439 0.2267 0.6322 0.026 Uiso calc R 1 . .
    C C17 0.7102(3) 0.2041(3) 0.6743(3) 0.017(2) Uani d GU 1 . .
    H H17 0.7322 0.1694 0.7090 0.021 Uiso calc R 1 . .
    C C20 0.8077(9) 0.3291(6) 0.5282(7) 0.024(3) Uani d U 1 . .
    H H20A 0.8022 0.3824 0.5372 0.036 Uiso calc R 1 . .
    H H20B 0.7880 0.3184 0.4787 0.036 Uiso calc R 1 . .
    H H20C 0.8752 0.3134 0.5355 0.036 Uiso calc R 1 . .
    C C21 0.2377(9) 0.5005(6) 0.6175(6) 0.019(3) Uani d U 1 . .
    C C22 0.2349(10) 0.5681(6) 0.6657(7) 0.031(3) Uani d U 1 . .
    H H22A 0.2560 0.6116 0.6385 0.047 Uiso calc R 1 . .
    H H22B 0.2785 0.5605 0.7067 0.047 Uiso calc R 1 . .
    H H22C 0.1683 0.5757 0.6831 0.047 Uiso calc R 1 . .
    C C23 0.5803(8) 0.2518(6) 0.3911(6) 0.017(3) Uani d U 1 . .
    C C24 0.5582(9) 0.1846(6) 0.3472(6) 0.023(3) Uani d U 1 . .
    H H24A 0.5722 0.1948 0.2965 0.035 Uiso calc R 1 . .
    H H24B 0.4894 0.1717 0.3526 0.035 Uiso calc R 1 . .
    H H24C 0.5987 0.1432 0.3637 0.035 Uiso calc R 1 . .
loop_
    _atom_site_aniso_label
    _atom_site_aniso_U_11
    _atom_site_aniso_U_22
    _atom_site_aniso_U_33
    _atom_site_aniso_U_12
    _atom_site_aniso_U_13
    _atom_site_aniso_U_23
    Pb1 0.0121(3) 0.0160(2) 0.0214(3) -0.00051(15) 0.00086(17) 0.00142(16)
    Pb2 0.0108(2) 0.0164(2) 0.0201(3) 0.00012(15) 0.00039(17) 0.00064(17)
    O1 0.011(4) 0.024(4) 0.023(4) 0.004(3) 0.002(3) 0.008(3)
    O2 0.013(4) 0.021(4) 0.023(4) 0.003(3) 0.002(3) 0.004(3)
    O3 0.013(5) 0.027(4) 0.047(5) -0.002(3) 0.000(4) -0.013(4)
    O4 0.018(5) 0.031(4) 0.033(5) 0.003(3) -0.001(4) -0.008(3)
    O5 0.018(4) 0.027(4) 0.034(5) -0.005(3) -0.001(4) -0.012(3)
    O6 0.020(5) 0.034(4) 0.036(5) 0.001(4) 0.000(4) -0.004(4)
    C1 0.013(6) 0.018(5) 0.019(6) -0.004(4) 0.004(4) -0.001(4)
    C2 0.018(6) 0.018(5) 0.028(6) -0.003(4) 0.001(5) 0.002(4)
    C3 0.018(6) 0.022(5) 0.020(6) -0.005(4) 0.002(5) -0.001(4)
    C4 0.020(6) 0.018(5) 0.020(6) -0.002(4) -0.006(5) -0.001(4)
    C5 0.022(6) 0.014(5) 0.025(6) 0.003(4) 0.000(5) -0.002(4)
    C6 0.006(5) 0.018(5) 0.020(6) 0.003(4) 0.005(4) -0.002(4)
    N1 0.018(5) 0.012(4) 0.018(5) 0.010(3) -0.003(4) 0.002(3)
    C9 0.011(5) 0.017(5) 0.024(6) 0.001(4) 0.001(4) -0.007(4)
    C8 0.014(6) 0.024(5) 0.027(6) 0.003(4) -0.005(5) 0.001(4)
    C7 0.016(6) 0.018(5) 0.023(6) -0.001(4) -0.004(5) 0.004(4)
    C10 0.020(6) 0.027(5) 0.029(6) -0.002(5) 0.000(5) -0.002(5)
    C11 0.014(6) 0.024(5) 0.014(5) 0.003(4) 0.001(4) 0.000(4)
    C12 0.020(6) 0.027(5) 0.025(6) -0.001(4) 0.002(5) -0.002(5)
    C13 0.016(6) 0.019(5) 0.020(6) -0.007(4) 0.003(5) 0.000(4)
    C14 0.026(6) 0.023(5) 0.016(6) -0.004(5) 0.002(5) 0.001(4)
    C15 0.020(6) 0.014(5) 0.021(6) 0.002(4) -0.001(5) -0.005(4)
    C16 0.012(6) 0.016(5) 0.012(5) -0.003(4) -0.001(4) -0.005(4)
    N2 0.020(5) 0.013(4) 0.013(5) 0.005(4) -0.001(4) 0.001(3)
    C19 0.013(6) 0.019(5) 0.018(6) -0.001(4) 0.002(4) 0.000(4)
    C18 0.016(6) 0.025(5) 0.023(6) 0.005(4) -0.002(5) 0.000(4)
    C17 0.017(6) 0.016(5) 0.019(6) 0.003(4) -0.002(5) 0.004(4)
    C20 0.020(6) 0.021(5) 0.031(6) 0.002(4) -0.003(5) -0.001(4)
    C21 0.017(6) 0.017(5) 0.022(6) -0.002(4) -0.001(5) 0.006(4)
    C22 0.036(7) 0.022(5) 0.036(7) -0.002(5) 0.005(6) -0.003(5)
    C23 0.015(6) 0.018(5) 0.019(5) -0.003(4) 0.000(5) 0.003(4)
    C24 0.023(6) 0.023(5) 0.023(6) -0.001(5) -0.001(5) 0.000(4)
loop_
    _geom_bond_atom_site_label_1
    _geom_bond_atom_site_label_2
    _geom_bond_site_symmetry_2
    _geom_bond_distance
    _geom_bond_publ_flag
    Pb1 O1 . 2.267(8) ?
    Pb1 O3 . 2.321(8) ?
    Pb1 N1 . 2.527(4) ?
    Pb1 O2 . 2.541(7) ?
    Pb1 O4 . 2.688(8) ?
    Pb2 O2 . 2.283(7) ?
    Pb2 O5 . 2.292(7) ?
    Pb2 N2 . 2.482(4) ?
    Pb2 O1 . 2.525(7) ?
    Pb2 O4 . 6.095(8) ?
    O1 C1 . 1.372(8) ?
    O2 C11 . 1.366(8) ?
    O3 C21 . 1.280(14) ?
    O4 C21 . 1.226(14) ?
    O5 C23 . 1.279(13) ?
    O6 C23 . 1.237(13) ?
    C1 C2 . 1.3900 ?
    C1 C6 . 1.3900 ?
    C2 C3 . 1.3900 ?
    C2 H2 . 0.9500 ?
    C3 C4 . 1.3900 ?
    C3 H3 . 0.9500 ?
    C4 C5 . 1.3900 ?
    C4 H4 . 0.9500 ?
    C5 C6 . 1.3900 ?
    C5 C7 . 1.3900 ?
    C6 N1 . 1.3900 ?
    N1 C9 . 1.3900 ?
    C9 C8 . 1.3900 ?
    C9 C10 . 1.465(12) ?
    C8 C7 . 1.3900 ?
    C8 H8 . 0.9500 ?
    C7 H7 . 0.9500 ?
    C10 H10A . 0.9800 ?
    C10 H10B . 0.9800 ?
    C10 H10C . 0.9800 ?
    C11 C12 . 1.3900 ?
    C11 C16 . 1.3900 ?
    C12 C13 . 1.3900 ?
    C12 H12 . 0.9500 ?
    C13 C14 . 1.3900 ?
    C13 H13 . 0.9500 ?
    C14 C15 . 1.3900 ?
    C14 H14 . 0.9500 ?
    C15 C16 . 1.3900 ?
    C15 C17 . 1.3900 ?
    C16 N2 . 1.3900 ?
    N2 C19 . 1.3900 ?
    C19 C18 . 1.3900 ?
    C19 C20 . 1.460(12) ?
    C18 C17 . 1.3900 ?
    C18 H18 . 0.9500 ?
    C17 H17 . 0.9500 ?
    C20 H20A . 0.9800 ?
    C20 H20B . 0.9800 ?
    C20 H20C . 0.9800 ?
    C21 C22 . 1.515(16) ?
    C22 H22A . 0.9800 ?
    C22 H22B . 0.9800 ?
    C22 H22C . 0.9800 ?
    C23 C24 . 1.494(15) ?
    C24 H24A . 0.9800 ?
    C24 H24B . 0.9800 ?
    C24 H24C . 0.9800 ?
loop_
    _geom_angle_atom_site_label_1
    _geom_angle_atom_site_label_2
    _geom_angle_atom_site_label_3
    _geom_angle_site_symmetry_1
    _geom_angle_site_symmetry_3
    _geom_angle
    _geom_angle_publ_flag
    O1 Pb1 O3 . . 81.9(3) ?
    O1 Pb1 N1 . . 68.8(2) ?
    O3 Pb1 N1 . . 98.1(2) ?
    O1 Pb1 O2 . . 68.2(2) ?
    O3 Pb1 O2 . . 79.7(3) ?
    N1 Pb1 O2 . . 136.80(19) ?
    O1 Pb1 O4 . . 113.7(2) ?
    O3 Pb1 O4 . . 51.1(3) ?
    N1 Pb1 O4 . . 74.5(2) ?
    O2 Pb1 O4 . . 127.8(2) ?
    O2 Pb2 O5 . . 80.7(3) ?
    O2 Pb2 N2 . . 69.3(2) ?
    O5 Pb2 N2 . . 93.0(2) ?
    O2 Pb2 O1 . . 68.3(2) ?
    O5 Pb2 O1 . . 80.3(3) ?
    N2 Pb2 O1 . . 137.5(2) ?
    O2 Pb2 O4 . . 43.12(19) ?
    O5 Pb2 O4 . . 94.2(2) ?
    N2 Pb2 O4 . . 109.19(13) ?
    O1 Pb2 O4 . . 31.4(2) ?
    C1 O1 Pb1 . . 122.2(5) ?
    C1 O1 Pb2 . . 125.6(5) ?
    Pb1 O1 Pb2 . . 112.1(3) ?
    C11 O2 Pb2 . . 120.9(5) ?
    C11 O2 Pb1 . . 126.7(5) ?
    Pb2 O2 Pb1 . . 111.0(3) ?
    C21 O3 Pb1 . . 101.8(7) ?
    C21 O4 Pb1 . . 85.8(7) ?
    C21 O4 Pb2 . . 58.3(7) ?
    C23 O5 Pb2 . . 108.0(7) ?
    O1 C1 C2 . . 122.5(4) ?
    O1 C1 C6 . . 117.5(4) ?
    C2 C1 C6 . . 120.0 ?
    C3 C2 C1 . . 120.0 ?
    C3 C2 H2 . . 120.0 ?
    C1 C2 H2 . . 120.0 ?
    C2 C3 C4 . . 120.0 ?
    C2 C3 H3 . . 120.0 ?
    C4 C3 H3 . . 120.0 ?
    C5 C4 C3 . . 120.0 ?
    C5 C4 H4 . . 120.0 ?
    C3 C4 H4 . . 120.0 ?
    C6 C5 C4 . . 120.0 ?
    C6 C5 C7 . . 120.0 ?
    C4 C5 C7 . . 120.0 ?
    N1 C6 C5 . . 120.0 ?
    N1 C6 C1 . . 120.0 ?
    C5 C6 C1 . . 120.0 ?
    C6 N1 C9 . . 120.0 ?
    C6 N1 Pb1 . . 111.19(17) ?
    C9 N1 Pb1 . . 128.68(17) ?
    C8 C9 N1 . . 120.0 ?
    C8 C9 C10 . . 124.4(6) ?
    N1 C9 C10 . . 115.6(6) ?
    C9 C8 C7 . . 120.0 ?
    C9 C8 H8 . . 120.0 ?
    C7 C8 H8 . . 120.0 ?
    C8 C7 C5 . . 120.0 ?
    C8 C7 H7 . . 120.0 ?
    C5 C7 H7 . . 120.0 ?
    C9 C10 H10A . . 109.5 ?
    C9 C10 H10B . . 109.5 ?
    H10A C10 H10B . . 109.5 ?
    C9 C10 H10C . . 109.5 ?
    H10A C10 H10C . . 109.5 ?
    H10B C10 H10C . . 109.5 ?
    O2 C11 C12 . . 122.6(4) ?
    O2 C11 C16 . . 117.4(4) ?
    C12 C11 C16 . . 120.0 ?
    C11 C12 C13 . . 120.0 ?
    C11 C12 H12 . . 120.0 ?
    C13 C12 H12 . . 120.0 ?
    C14 C13 C12 . . 120.0 ?
    C14 C13 H13 . . 120.0 ?
    C12 C13 H13 . . 120.0 ?
    C13 C14 C15 . . 120.0 ?
    C13 C14 H14 . . 120.0 ?
    C15 C14 H14 . . 120.0 ?
    C14 C15 C16 . . 120.0 ?
    C14 C15 C17 . . 120.0 ?
    C16 C15 C17 . . 120.0 ?
    N2 C16 C15 . . 120.0 ?
    N2 C16 C11 . . 120.0 ?
    C15 C16 C11 . . 120.0 ?
    C16 N2 C19 . . 120.0 ?
    C16 N2 Pb2 . . 111.83(17) ?
    C19 N2 Pb2 . . 127.96(17) ?
    N2 C19 C18 . . 120.0 ?
    N2 C19 C20 . . 115.3(6) ?
    C18 C19 C20 . . 124.7(6) ?
    C17 C18 C19 . . 120.0 ?
    C17 C18 H18 . . 120.0 ?
    C19 C18 H18 . . 120.0 ?
    C18 C17 C15 . . 120.0 ?
    C18 C17 H17 . . 120.0 ?
    C15 C17 H17 . . 120.0 ?
    C19 C20 H20A . . 109.5 ?
    C19 C20 H20B . . 109.5 ?
    H20A C20 H20B . . 109.5 ?
    C19 C20 H20C . . 109.5 ?
    H20A C20 H20C . . 109.5 ?
    H20B C20 H20C . . 109.5 ?
    O4 C21 O3 . . 121.3(10) ?
    O4 C21 C22 . . 121.6(11) ?
    O3 C21 C22 . . 117.1(11) ?
    C21 C22 H22A . . 109.5 ?
    C21 C22 H22B . . 109.5 ?
    H22A C22 H22B . . 109.5 ?
    C21 C22 H22C . . 109.5 ?
    H22A C22 H22C . . 109.5 ?
    H22B C22 H22C . . 109.5 ?
    O6 C23 O5 . . 122.4(10) ?
    O6 C23 C24 . . 121.3(11) ?
    O5 C23 C24 . . 116.2(10) ?
    C23 C24 H24A . . 109.5 ?
    C23 C24 H24B . . 109.5 ?
    H24A C24 H24B . . 109.5 ?
    C23 C24 H24C . . 109.5 ?
    H24A C24 H24C . . 109.5 ?
    H24B C24 H24C . . 109.5 ?
loop_
    _geom_torsion_atom_site_label_1
    _geom_torsion_atom_site_label_2
    _geom_torsion_atom_site_label_3
    _geom_torsion_atom_site_label_4
    _geom_torsion_site_symmetry_1
    _geom_torsion_site_symmetry_2
    _geom_torsion_site_symmetry_3
    _geom_torsion_site_symmetry_4
    _geom_torsion
    _geom_torsion_publ_flag
    O3 Pb1 O1 C1 . . . . -96.4(6) ?
    N1 Pb1 O1 C1 . . . . 5.6(5) ?
    O2 Pb1 O1 C1 . . . . -178.6(7) ?
    O4 Pb1 O1 C1 . . . . -55.5(7) ?
    O3 Pb1 O1 Pb2 . . . . 87.6(3) ?
    N1 Pb1 O1 Pb2 . . . . -170.4(4) ?
    O2 Pb1 O1 Pb2 . . . . 5.5(3) ?
    O4 Pb1 O1 Pb2 . . . . 128.5(3) ?
    O2 Pb2 O1 C1 . . . . 178.1(7) ?
    O5 Pb2 O1 C1 . . . . -98.1(6) ?
    N2 Pb2 O1 C1 . . . . 178.1(5) ?
    O4 Pb2 O1 C1 . . . . 146.9(8) ?
    O2 Pb2 O1 Pb1 . . . . -6.1(3) ?
    O5 Pb2 O1 Pb1 . . . . 77.7(3) ?
    N2 Pb2 O1 Pb1 . . . . -6.1(5) ?
    O4 Pb2 O1 Pb1 . . . . -37.3(2) ?
    O5 Pb2 O2 C11 . . . . 89.3(6) ?
    N2 Pb2 O2 C11 . . . . -7.5(5) ?
    O1 Pb2 O2 C11 . . . . 172.5(6) ?
    O4 Pb2 O2 C11 . . . . -164.3(7) ?
    O5 Pb2 O2 Pb1 . . . . -77.7(3) ?
    N2 Pb2 O2 Pb1 . . . . -174.6(3) ?
    O1 Pb2 O2 Pb1 . . . . 5.4(2) ?
    O4 Pb2 O2 Pb1 . . . . 28.68(16) ?
    O1 Pb1 O2 C11 . . . . -172.1(7) ?
    O3 Pb1 O2 C11 . . . . 102.6(6) ?
    N1 Pb1 O2 C11 . . . . -166.5(5) ?
    O4 Pb1 O2 C11 . . . . 84.2(6) ?
    O1 Pb1 O2 Pb2 . . . . -6.0(3) ?
    O3 Pb1 O2 Pb2 . . . . -91.3(3) ?
    N1 Pb1 O2 Pb2 . . . . -0.4(5) ?
    O4 Pb1 O2 Pb2 . . . . -109.7(3) ?
    O1 Pb1 O3 C21 . . . . 130.1(7) ?
    N1 Pb1 O3 C21 . . . . 63.0(7) ?
    O2 Pb1 O3 C21 . . . . -160.8(7) ?
    O4 Pb1 O3 C21 . . . . 0.5(6) ?
    O1 Pb1 O4 C21 . . . . -57.0(7) ?
    O3 Pb1 O4 C21 . . . . -0.5(7) ?
    N1 Pb1 O4 C21 . . . . -114.9(7) ?
    O2 Pb1 O4 C21 . . . . 23.0(8) ?
    O1 Pb1 O4 Pb2 . . . . -37.8(2) ?
    O3 Pb1 O4 Pb2 . . . . 18.6(4) ?
    N1 Pb1 O4 Pb2 . . . . -95.7(2) ?
    O2 Pb1 O4 Pb2 . . . . 42.2(2) ?
    O2 Pb2 O4 C21 . . . . 97.5(8) ?
    O5 Pb2 O4 C21 . . . . 169.2(8) ?
    N2 Pb2 O4 C21 . . . . 74.5(8) ?
    O1 Pb2 O4 C21 . . . . -127.3(8) ?
    O2 Pb2 O4 Pb1 . . . . -59.9(3) ?
    O5 Pb2 O4 Pb1 . . . . 11.8(3) ?
    N2 Pb2 O4 Pb1 . . . . -82.9(3) ?
    O1 Pb2 O4 Pb1 . . . . 75.4(4) ?
    O2 Pb2 O5 C23 . . . . -135.3(7) ?
    N2 Pb2 O5 C23 . . . . -66.8(7) ?
    O1 Pb2 O5 C23 . . . . 155.4(7) ?
    O4 Pb2 O5 C23 . . . . -176.4(7) ?
    Pb1 O1 C1 C2 . . . . 174.9(3) ?
    Pb2 O1 C1 C2 . . . . -9.7(7) ?
    Pb1 O1 C1 C6 . . . . -5.9(7) ?
    Pb2 O1 C1 C6 . . . . 169.5(3) ?
    O1 C1 C2 C3 . . . . 179.2(6) ?
    C6 C1 C2 C3 . . . . 0.0 ?
    C1 C2 C3 C4 . . . . 0.0 ?
    C2 C3 C4 C5 . . . . 0.0 ?
    C3 C4 C5 C6 . . . . 0.0 ?
    C3 C4 C5 C7 . . . . 180.0 ?
    C4 C5 C6 N1 . . . . 180.0 ?
    C7 C5 C6 N1 . . . . 0.0 ?
    C4 C5 C6 C1 . . . . 0.0 ?
    C7 C5 C6 C1 . . . . 180.0 ?
    O1 C1 C6 N1 . . . . 0.8(5) ?
    C2 C1 C6 N1 . . . . 180.0 ?
    O1 C1 C6 C5 . . . . -179.2(6) ?
    C2 C1 C6 C5 . . . . 0.0 ?
    C5 C6 N1 C9 . . . . 0.0 ?
    C1 C6 N1 C9 . . . . 180.0 ?
    C5 C6 N1 Pb1 . . . . -176.3(3) ?
    C1 C6 N1 Pb1 . . . . 3.7(3) ?
    O1 Pb1 N1 C6 . . . . -4.6(2) ?
    O3 Pb1 N1 C6 . . . . 73.3(3) ?
    O2 Pb1 N1 C6 . . . . -10.3(4) ?
    O4 Pb1 N1 C6 . . . . 119.1(3) ?
    O1 Pb1 N1 C9 . . . . 179.5(3) ?
    O3 Pb1 N1 C9 . . . . -102.5(3) ?
    O2 Pb1 N1 C9 . . . . 173.9(3) ?
    O4 Pb1 N1 C9 . . . . -56.8(3) ?
    C6 N1 C9 C8 . . . . 0.0 ?
    Pb1 N1 C9 C8 . . . . 175.5(3) ?
    C6 N1 C9 C10 . . . . 177.7(6) ?
    Pb1 N1 C9 C10 . . . . -6.8(6) ?
    N1 C9 C8 C7 . . . . 0.0 ?
    C10 C9 C8 C7 . . . . -177.4(7) ?
    C9 C8 C7 C5 . . . . 0.0 ?
    C6 C5 C7 C8 . . . . 0.0 ?
    C4 C5 C7 C8 . . . . 180.0 ?
    Pb2 O2 C11 C12 . . . . -173.4(2) ?
    Pb1 O2 C11 C12 . . . . -8.6(7) ?
    Pb2 O2 C11 C16 . . . . 8.0(7) ?
    Pb1 O2 C11 C16 . . . . 172.8(3) ?
    O2 C11 C12 C13 . . . . -178.6(6) ?
    C16 C11 C12 C13 . . . . 0.0 ?
    C11 C12 C13 C14 . . . . 0.0 ?
    C12 C13 C14 C15 . . . . 0.0 ?
    C13 C14 C15 C16 . . . . 0.0 ?
    C13 C14 C15 C17 . . . . 180.0 ?
    C14 C15 C16 N2 . . . . 180.0 ?
    C17 C15 C16 N2 . . . . 0.0 ?
    C14 C15 C16 C11 . . . . 0.0 ?
    C17 C15 C16 C11 . . . . 180.0 ?
    O2 C11 C16 N2 . . . . -1.4(6) ?
    C12 C11 C16 N2 . . . . 180.0 ?
    O2 C11 C16 C15 . . . . 178.6(6) ?
    C12 C11 C16 C15 . . . . 0.0 ?
    C15 C16 N2 C19 . . . . 0.0 ?
    C11 C16 N2 C19 . . . . 180.0 ?
    C15 C16 N2 Pb2 . . . . 175.1(3) ?
    C11 C16 N2 Pb2 . . . . -4.9(3) ?
    O2 Pb2 N2 C16 . . . . 6.2(2) ?
    O5 Pb2 N2 C16 . . . . -72.7(3) ?
    O1 Pb2 N2 C16 . . . . 6.2(4) ?
    O4 Pb2 N2 C16 . . . . 22.8(2) ?
    O2 Pb2 N2 C19 . . . . -179.2(3) ?
    O5 Pb2 N2 C19 . . . . 101.9(3) ?
    O1 Pb2 N2 C19 . . . . -179.2(3) ?
    O4 Pb2 N2 C19 . . . . -162.6(2) ?
    C16 N2 C19 C18 . . . . 0.0 ?
    Pb2 N2 C19 C18 . . . . -174.2(3) ?
    C16 N2 C19 C20 . . . . -178.9(6) ?
    Pb2 N2 C19 C20 . . . . 6.9(6) ?
    N2 C19 C18 C17 . . . . 0.0 ?
    C20 C19 C18 C17 . . . . 178.8(7) ?
    C19 C18 C17 C15 . . . . 0.0 ?
    C14 C15 C17 C18 . . . . 180.0 ?
    C16 C15 C17 C18 . . . . 0.0 ?
    Pb1 O4 C21 O3 . . . . 0.9(11) ?
    Pb2 O4 C21 O3 . . . . -10.0(8) ?
    Pb1 O4 C21 C22 . . . . 179.5(10) ?
    Pb2 O4 C21 C22 . . . . 168.6(13) ?
    Pb1 O3 C21 O4 . . . . -1.0(13) ?
    Pb1 O3 C21 C22 . . . . -179.7(8) ?
    Pb2 O5 C23 O6 . . . . -0.7(13) ?
    Pb2 O5 C23 C24 . . . . 180.0(7) ?
