# Supplementary material for: Bis(μ-2-methyl­quinolin-8-olato)-κ3 N,O:O;κ3 O:N,O-bis­[(acetato-κ2 O,O′)lead(II)]
Source: Acta Crystallogr Sect E Struct Rep Online. 2009 Feb 11;65(Pt 3):m260. doi: 10.1107/S1600536809003560 (PMC2968542; doi:10.1107/S1600536809003560)
Supplement: Supplementary file 2 [file e-65-0m260-Isup2.hkl]

# 
# h,k,l, Fc-squared, Fo-squared, sigma(Fo-squared) and status flag 
# 
data_I
_shelx_title '  Pbca' 
_shelx_refln_list_code          4 
_shelx_F_calc_maximum     1346.55 
_exptl_crystal_F_000      3136.00 
_reflns_d_resolution_high  0.8409 
 
loop_ 
 _symmetry_equiv_pos_as_xyz 
 'x, y, z' 
 '-x+1/2, -y, z+1/2' 
 '-x, y+1/2, -z+1/2' 
 'x+1/2, -y+1/2, -z' 
 '-x, -y, -z' 
 'x-1/2, y, -z-1/2' 
 'x, -y-1/2, z-1/2' 
 '-x-1/2, y-1/2, z' 
 
_cell_length_a    13.7421 
_cell_length_b    18.0682 
_cell_length_c    18.6113 
_cell_angle_alpha  90.000 
_cell_angle_beta   90.000 
_cell_angle_gamma  90.000 
 
_shelx_F_squared_multiplier     1.000 
 
loop_ 
 _refln_index_h 
 _refln_index_k 
 _refln_index_l 
 _refln_F_squared_calc 
 _refln_F_squared_meas 
 _refln_F_squared_sigma 
 _refln_observed_status 
   2   0   0    31751.25    39143.56   2141.36 o 
   4   0   0   165196.78   181115.17   8051.83 o 
   6   0   0   430752.44   438922.16  31424.66 o 
   8   0   0   247166.91   234911.25  23808.08 o 
  10   0   0    15283.55    14216.20   2331.64 o 
  12   0   0    30833.65    33062.60   6941.89 o 
  14   0   0   241991.95   223627.61  20677.92 o 
  16   0   0      107.00     1962.01   5023.21 o 
   2   1   0    74152.37    90273.53   2945.94 o 
   4   1   0   439443.25   485698.59  14438.52 o 
   6   1   0    15135.61    17981.84   1252.21 o 
   8   1   0    89189.21    87460.87   4814.83 o 
  10   1   0   236511.73   224232.58   9598.09 o 
  12   1   0     5015.60     3883.47   1118.55 o 
  14   1   0    31507.36    30967.26   4983.66 o 
  16   1   0     1211.18     4638.63   3725.32 o 
   0   2   0     6679.59     8816.91    812.58 o 
   2   2   0    38502.76    44240.14   1347.57 o 
   4   2   0     3662.52     7202.32    971.00 o 
   6   2   0     4240.89     8365.46   1094.48 o 
   8   2   0      981.52       32.69    872.32 o 
  10   2   0     1087.98     -147.52   1048.04 o 
  12   2   0        2.10    -1630.33   1465.50 o 
  14   2   0      107.17      547.21   2076.97 o 
  16   2   0     2201.80     6138.71   3870.19 o 
   2   3   0     9998.04    10913.21    418.16 o 
   4   3   0   546376.69   601813.94  24452.52 o 
   6   3   0     2595.00     3834.87    863.79 o 
   8   3   0    76306.41    92722.18   3994.78 o 
  10   3   0   248221.48   245621.52   9549.51 o 
  12   3   0     6630.67     7420.59   1456.04 o 
  14   3   0    56270.84    57797.35   4500.48 o 
  16   3   0     1275.82     4492.13   4246.09 o 
   0   4   0   359759.25   347991.94  15931.63 o 
   2   4   0     2510.16     2677.18    220.91 o 
   4   4   0   147101.45   164943.83   5859.56 o 
   6   4   0   227772.59   232479.92  13179.44 o 
   8   4   0   195417.28   209242.55   8132.04 o 
  10   4   0     5560.61     4001.33   1036.44 o 
  12   4   0    87208.24    85152.74   3999.91 o 
  14   4   0   194517.95   194562.81  10704.39 o 
  16   4   0       43.30    -1045.74   1496.50 o 
   2   5   0     2448.03     2867.27    243.69 o 
   4   5   0   224284.41   248975.47   7652.10 o 
   6   5   0    49601.38    49505.54   2556.22 o 
   8   5   0    72502.45    73614.33   3337.47 o 
  10   5   0    88538.60    87680.34   4795.60 o 
  12   5   0     2581.21     3347.47   1130.52 o 
  14   5   0    18369.95    19756.68   2995.15 o 
   0   6   0    31804.79    31649.57   1635.83 o 
   2   6   0    16488.93    14866.33    621.46 o 
   4   6   0     4578.69     5906.09    396.13 o 
   6   6   0    25317.36    27805.95   1373.15 o 
   8   6   0    11144.22    14749.41   1456.90 o 
  10   6   0      782.76     -425.32   1538.79 o 
  12   6   0     1087.40      722.56   1085.52 o 
  14   6   0     4674.63     6478.12   1218.81 o 
   2   7   0    44150.47    45332.82   1500.16 o 
   4   7   0   455322.31   469209.84  11597.06 o 
   6   7   0       79.06       76.20    392.92 o 
   8   7   0    82371.47    84031.93   4088.47 o 
  10   7   0   215887.00   216267.20   8511.29 o 
  12   7   0    18251.87    19197.39   1966.99 o 
  14   7   0    53646.06    55935.32   3783.00 o 
   0   8   0   628988.50   646135.88  29524.07 o 
   2   8   0    25209.69    27376.34   1072.59 o 
   4   8   0    97778.16    98403.63   3110.21 o 
   6   8   0   222692.63   243169.11   6145.38 o 
   8   8   0   119507.99   131567.84   4148.58 o 
  10   8   0     7507.63     7412.25    793.69 o 
  12   8   0    14615.15    14159.01   1102.66 o 
  14   8   0   211632.56   208846.38  10691.02 o 
   2   9   0     9369.93    10893.21    595.46 o 
   4   9   0   138903.20   143302.70   4450.56 o 
   6   9   0    65386.55    66159.66   1861.80 o 
   8   9   0    52473.46    56737.52   1823.54 o 
  10   9   0    99015.63   108052.11   3781.62 o 
  12   9   0    11326.56    12574.78   1677.54 o 
  14   9   0     7047.57     6980.69   1608.73 o 
   0  10   0    81240.85    83223.77   4046.89 o 
   2  10   0    43281.25    44630.40   1657.62 o 
   4  10   0     7948.29     9511.36    613.24 o 
   6  10   0    20877.65    21100.60    996.40 o 
   8  10   0    31693.97    33859.86   1511.92 o 
  10  10   0    33846.48    35151.50   2418.30 o 
  12  10   0       88.75      229.88   1219.01 o 
  14  10   0    17062.52    18885.38   2622.93 o 
   2  11   0    43371.71    46255.92   1743.44 o 
   4  11   0   377716.28   376080.97  11354.10 o 
   6  11   0        8.98     -118.27    488.04 o 
   8  11   0    47581.47    45439.16   1861.27 o 
  10  11   0   174090.55   176162.11   7864.43 o 
  12  11   0    22079.16    29901.84   2585.69 o 
  14  11   0    42268.38    41434.24   4290.92 o 
   0  12   0   486046.75   505158.31  23192.22 o 
   2  12   0    37189.63    37422.00   1511.59 o 
   4  12   0    58121.33    57535.39   2144.75 o 
   6  12   0    62921.82    63041.66   2099.83 o 
   8  12   0    32611.77    31051.57   1499.55 o 
  10  12   0      177.51      188.95   1417.03 o 
  12  12   0    26721.49    33655.21   2680.56 o 
   2  13   0     2377.52     1284.34    527.89 o 
   4  13   0     6882.94     6937.75    678.00 o 
   6  13   0    43639.87    48714.34   1760.56 o 
   8  13   0    23686.65    26516.42   1475.82 o 
  10  13   0    22456.56    26465.76   2687.48 o 
  12  13   0    20605.80    20226.43   1980.14 o 
   0  14   0    54929.12    54884.80   2960.61 o 
   2  14   0    25494.46    25975.19   1275.10 o 
   4  14   0     3398.84     2840.64    644.03 o 
   6  14   0    26771.64    25842.21   1272.32 o 
   8  14   0    64270.66    71579.49   3093.40 o 
  10  14   0    23960.76    26165.38   2184.97 o 
  12  14   0      104.28      355.18   1373.05 o 
   2  15   0    27389.36    28196.31   1366.92 o 
   4  15   0   235138.36   256111.63   8522.48 o 
   6  15   0      238.12     -951.27    634.18 o 
   8  15   0    29795.31    32996.14   1933.32 o 
  10  15   0   120251.27   126137.66   6015.96 o 
   0  16   0   222287.03   233430.94  11027.86 o 
   2  16   0    29860.42    29458.01   1463.17 o 
   4  16   0    37239.55    43625.80   1899.64 o 
   6  16   0    78998.46    84554.02   2932.40 o 
   8  16   0    34547.78    36202.33   2223.45 o 
  10  16   0     1165.27     3082.83   1432.22 o 
   2  17   0    20198.01    19440.37   1182.73 o 
   4  17   0     6935.09     6995.87    903.94 o 
   6  17   0    34861.55    37206.66   1698.86 o 
   8  17   0    53525.31    55876.68   2953.32 o 
   0  18   0    62613.52    65286.40   3683.57 o 
   2  18   0    27056.01    29104.35   1536.78 o 
   4  18   0      350.17      220.86    819.16 o 
   6  18   0    34349.80    38702.93   1789.53 o 
   8  18   0    43492.04    50694.66   2833.80 o 
   2  19   0     9656.31    12311.66   1117.15 o 
   4  19   0   132574.80   144758.53   5107.70 o 
   6  19   0      491.79      524.87    869.30 o 
   0  20   0   106392.88   109798.11   5849.58 o 
   2  20   0    34960.21    35059.71   1803.44 o 
   4  20   0    20130.53    22981.98   1479.83 o 
   2  21   0    18027.26    18646.61   1418.62 o 
   1   1   1   258035.17   243324.55   6952.83 o 
   2   1   1     1269.17     1727.21    134.77 o 
   3   1   1     3593.19     3968.30    311.67 o 
   4   1   1       13.60     1650.76    598.24 o 
   5   1   1     7312.93     7727.56    550.79 o 
   6   1   1     8428.74     9139.35    615.66 o 
   7   1   1   379157.56   395023.63   9336.87 o 
   8   1   1      782.21     2638.43    453.56 o 
   9   1   1      194.05      211.62    617.26 o 
  10   1   1      327.50     7692.49    951.70 o 
  11   1   1    76174.68    69121.80   2387.84 o 
  12   1   1     1404.62     1700.05   1036.44 o 
  13   1   1    49956.43    52846.14   3405.31 o 
  14   1   1      281.48     4066.60   2507.91 o 
  15   1   1    28231.08    31688.92   3545.66 o 
  16   1   1      336.94     1324.25   1295.18 o 
   0   2   1     2987.09     9058.27    782.59 o 
   1   2   1   129681.28   132734.91   2726.42 o 
   2   2   1    16946.21    21315.43    528.83 o 
   3   2   1   742091.75   805001.38  18788.50 o 
   4   2   1      716.56     1510.55    245.05 o 
   5   2   1    16910.55    17873.43    841.51 o 
   6   2   1      950.18     1084.76    308.52 o 
   7   2   1    41906.48    44747.84   1378.94 o 
   8   2   1      687.40      856.94    567.93 o 
   9   2   1     9945.73    11654.37   1203.10 o 
  10   2   1     2339.04     1857.00    668.51 o 
  11   2   1   336840.03   322206.19   8699.67 o 
  12   2   1      840.56     -167.36    948.73 o 
  13   2   1      178.84      246.58   1378.66 o 
  14   2   1      678.74     1262.78   1869.68 o 
  15   2   1    95298.66   102556.04   6136.50 o 
  16   2   1     4133.21     5171.82   1360.29 o 
   1   3   1   208574.14   218886.48   4222.03 o 
   2   3   1     5132.91     5501.63    170.67 o 
   3   3   1     4573.66     6117.03    231.46 o 
   4   3   1      933.90     3645.81    525.95 o 
   5   3   1    37879.05    42708.01   1429.82 o 
   6   3   1    12626.79    14989.15    668.27 o 
   7   3   1   254992.28   266868.38   6364.69 o 
   8   3   1     2329.02     4016.85    580.42 o 
   9   3   1     3681.01     5224.15    710.49 o 
  10   3   1     3716.74    11652.22   2216.20 o 
  11   3   1    74059.66    71222.84   2462.23 o 
  12   3   1     1325.77     1877.31    806.81 o 
  13   3   1    56913.75    54365.26   2429.01 o 
  14   3   1      170.56     5041.05   1603.29 o 
  15   3   1     9543.68    10612.57   2026.36 o 
  16   3   1       70.07      279.57   1260.13 o 
   0   4   1     9578.33    11771.66    468.14 o 
   1   4   1    14278.90    17081.14    510.82 o 
   2   4   1      579.66      869.04    105.42 o 
   3   4   1    12901.48    15047.89    372.69 o 
   4   4   1      749.71     1776.96    382.22 o 
   5   4   1    51011.07    61151.95   1619.08 o 
   6   4   1     2624.31     6094.94    620.91 o 
   7   4   1     1130.47     1523.15    366.01 o 
   8   4   1      533.79     5484.18   1067.77 o 
   9   4   1      846.19      762.19    621.88 o 
  10   4   1      307.86      264.47    641.10 o 
  11   4   1     8354.05     8321.73    986.23 o 
  12   4   1       26.79     4633.57   1039.59 o 
  13   4   1    10130.95    10777.21   1249.98 o 
  14   4   1       39.08    19950.13   2376.40 o 
  15   4   1      167.35     -292.98    887.29 o 
  16   4   1       58.75     -269.86   1229.05 o 
   1   5   1   187808.36   185144.23   3928.01 o 
   2   5   1      806.40      958.96    126.25 o 
   3   5   1     6815.10     8350.89    255.75 o 
   4   5   1     2351.61     4889.13    283.37 o 
   5   5   1      713.52      537.94    176.05 o 
   6   5   1     4861.08     5694.79    378.91 o 
   7   5   1   536481.38   541626.75  13642.55 o 
   8   5   1     2159.90     4200.20    750.78 o 
   9   5   1      748.51     1384.76    611.63 o 
  10   5   1       26.72     2947.77   1088.36 o 
  11   5   1    75271.43    70957.16   2446.49 o 
  12   5   1    13985.60    14567.16    865.07 o 
  13   5   1    45017.09    43146.01   1788.27 o 
  14   5   1       67.43     1639.98   1040.58 o 
  15   5   1    38442.36    42098.55   2166.86 o 
   0   6   1     1535.44     2300.38    201.78 o 
   1   6   1    78831.02    77238.64   1686.28 o 
   2   6   1    13263.31    13749.68    401.09 o 
   3   6   1   736878.50   753071.44  13825.02 o 
   4   6   1     9965.69    11656.71    337.60 o 
   5   6   1    10256.39    12246.76    388.65 o 
   6   6   1       33.44      205.92    216.19 o 
   7   6   1    45203.84    46469.90   1519.55 o 
   8   6   1     2386.06     4120.14    554.70 o 
   9   6   1    15337.87    17171.56    835.41 o 
  10   6   1     5814.94     5896.72    616.51 o 
  11   6   1   188429.66   191138.84   4860.42 o 
  12   6   1     8191.16     8212.64    746.75 o 
  13   6   1       36.74      114.17    637.17 o 
  14   6   1      399.58       28.10    934.92 o 
  15   6   1    97864.67    97723.95   3560.42 o 
   1   7   1    30763.30    27205.04    729.79 o 
   2   7   1     3033.90     3825.14    235.67 o 
   3   7   1    11544.15    11196.77    385.50 o 
   4   7   1      406.31      835.23    466.86 o 
   5   7   1    42986.73    42776.97    988.12 o 
   6   7   1     7009.71     7989.47    389.36 o 
   7   7   1   216585.13   227696.64   5613.77 o 
   8   7   1     5078.00     6938.58   1152.84 o 
   9   7   1    10766.71    13669.51    910.80 o 
  10   7   1      140.93     9152.33   1496.80 o 
  11   7   1    70258.00    69820.48   2138.03 o 
  12   7   1     2355.65     2943.96    842.91 o 
  13   7   1    10493.92    12180.61    978.31 o 
  14   7   1       74.81     2578.67   1349.30 o 
  15   7   1     4174.36     4954.20   2026.80 o 
   0   8   1    25600.59    37797.00   1177.41 o 
   1   8   1    32268.91    34664.18    911.56 o 
   2   8   1       54.47      428.70    205.14 o 
   3   8   1    48482.21    49661.27   1179.47 o 
   4   8   1       43.97     2374.22    575.61 o 
   5   8   1    24752.49    23346.95    621.17 o 
   6   8   1      623.88     3559.28    516.16 o 
   7   8   1    10279.31    12469.05    551.90 o 
   8   8   1     1399.67     4436.19    931.63 o 
   9   8   1     4846.67     5415.11    595.41 o 
  10   8   1     1178.88      619.55    550.46 o 
  11   8   1    37155.63    39109.71   1660.61 o 
  12   8   1        4.91      117.33    627.50 o 
  13   8   1    10065.65    12322.76   1101.72 o 
  14   8   1       19.81     9303.92   4156.37 o 
  15   8   1     1526.87     2883.29   1770.90 o 
   1   9   1   274626.41   282892.13   6523.65 o 
   2   9   1     6788.91     7309.36    352.69 o 
   3   9   1     4019.06     4334.82    308.16 o 
   4   9   1        3.50     3057.08    641.40 o 
   5   9   1    23561.97    24383.39    653.35 o 
   6   9   1     2736.35     4749.44    491.36 o 
   7   9   1   371615.22   390984.16   7958.00 o 
   8   9   1     2503.09     4543.08    551.73 o 
   9   9   1     2400.61     2284.61    645.24 o 
  10   9   1       20.29     3452.37   1244.13 o 
  11   9   1    57284.25    61637.15   2263.67 o 
  12   9   1      288.75     1329.14    848.93 o 
  13   9   1    66948.52    65003.90   3640.75 o 
  14   9   1       31.95      135.17   1298.49 o 
   0  10   1     1896.94     2368.29    401.58 o 
   1  10   1   105334.65   105209.19   2322.32 o 
   2  10   1    11823.50    12799.95    553.04 o 
   3  10   1   536058.00   544257.19  11964.72 o 
   4  10   1     4921.19     5480.71    366.22 o 
   5  10   1    22309.59    22954.87    732.88 o 
   6  10   1      147.40      705.14    289.04 o 
   7  10   1    23844.95    25436.90    770.78 o 
   8  10   1      664.73     2225.59    533.09 o 
   9  10   1     2072.73     1773.13    561.30 o 
  10  10   1      251.26     1917.29    876.35 o 
  11  10   1   170595.06   175826.61   5203.14 o 
  12  10   1      162.70      455.79    866.58 o 
  13  10   1      752.40     -118.80    907.68 o 
  14  10   1      228.30     2114.23   1235.29 o 
   1  11   1    20325.32    20994.72    631.29 o 
   2  11   1     4633.01     6163.15    379.96 o 
   3  11   1     9658.85    10741.79    476.97 o 
   4  11   1     3321.07     9589.74   2069.37 o 
   5  11   1    57827.01    54789.24   1329.85 o 
   6  11   1      933.25      769.80    351.28 o 
   7  11   1    82452.35    81117.04   1915.13 o 
   8  11   1     1166.33     4150.23    474.47 o 
   9  11   1    25706.78    27689.75   1185.19 o 
  10  11   1     2642.60     9625.49   1110.77 o 
  11  11   1    25363.20    29756.90   1497.02 o 
  12  11   1      776.19     1849.62    945.01 o 
  13  11   1    14137.65    16293.04   1278.94 o 
  14  11   1       99.38     2564.59   1160.02 o 
   0  12   1      268.23     6376.53   1097.23 o 
   1  12   1     6510.34     6101.14    345.75 o 
   2  12   1     3830.94     4532.61    382.55 o 
   3  12   1    67976.30    67511.74   1726.64 o 
   4  12   1        4.71     2097.26    365.30 o 
   5  12   1    52001.11    53066.88   1352.24 o 
   6  12   1     1701.76     5486.40    808.19 o 
   7  12   1     2302.86     2575.94    436.74 o 
   8  12   1      977.63     2605.06    704.32 o 
   9  12   1    10103.03    12840.44    939.56 o 
  10  12   1       10.93      961.02    893.88 o 
  11  12   1    20834.22    26101.46   1473.57 o 
  12  12   1      347.65     1664.72    920.26 o 
  13  12   1    25486.72    30901.81   1671.87 o 
   1  13   1   112707.09   116106.92   2593.43 o 
   2  13   1     2484.59     2921.45    331.25 o 
   3  13   1       41.64      319.36    360.96 o 
   4  13   1      831.97     1158.79    389.74 o 
   5  13   1     4522.71     4522.88    460.64 o 
   6  13   1     7424.53    10216.43    870.45 o 
   7  13   1   242715.36   246857.45   5003.80 o 
   8  13   1     7299.78     9722.98    687.53 o 
   9  13   1     3680.95     5204.69    799.82 o 
  10  13   1     1319.54     3442.33    799.74 o 
  11  13   1    55326.48    57648.20   2405.71 o 
  12  13   1     2563.76     3078.36   1053.96 o 
   0  14   1      311.91     1540.20    562.22 o 
   1  14   1    52441.19    53624.19   1462.42 o 
   2  14   1     8376.34     8742.02    527.82 o 
   3  14   1   236878.67   242851.72   5271.05 o 
   4  14   1      419.69      740.24    421.57 o 
   5  14   1       79.36      -40.77    434.38 o 
   6  14   1       43.17     1214.36    491.98 o 
   7  14   1    14622.19    16152.01    697.92 o 
   8  14   1     4421.83     8870.45   1000.50 o 
   9  14   1     1319.15     1519.49    743.75 o 
  10  14   1      910.20     2014.51    808.07 o 
  11  14   1    92829.71    94422.70   3418.16 o 
  12  14   1      829.57     1152.44    977.49 o 
   1  15   1        5.21      234.23    416.92 o 
   2  15   1      799.01     1301.23    439.03 o 
   3  15   1    22962.21    25191.77    918.63 o 
   4  15   1      811.13     6636.95    994.13 o 
   5  15   1    33289.22    35744.79   1170.04 o 
   6  15   1      921.23      954.18    470.35 o 
   7  15   1    13518.05    15366.77    720.87 o 
   8  15   1     1139.05     3390.04    638.85 o 
   9  15   1    52245.19    55362.69   2076.67 o 
  10  15   1      588.18     6359.74   1080.98 o 
  11  15   1    11993.33    15462.39   1346.18 o 
   0  16   1      395.99     5291.94    852.81 o 
   1  16   1    10687.14    11018.16    636.90 o 
   2  16   1      120.69      844.13    474.18 o 
   3  16   1    58476.80    63789.94   1751.09 o 
   4  16   1       28.81     2075.35    511.77 o 
   5  16   1    34948.52    40896.41   1310.67 o 
   6  16   1       17.52     2547.32    548.31 o 
   7  16   1     8266.02     9383.31    717.14 o 
   8  16   1      871.36     2782.42    814.83 o 
   9  16   1     9635.16    11966.63   1046.08 o 
  10  16   1       45.82      355.41    849.52 o 
   1  17   1    83963.92    89375.69   2321.42 o 
   2  17   1     1021.04     1701.71    535.89 o 
   3  17   1      180.88      295.74    517.58 o 
   4  17   1      375.10      252.33    523.78 o 
   5  17   1      866.11      729.25    553.06 o 
   6  17   1     1177.78     4177.71    704.37 o 
   7  17   1   172063.05   185952.02   4661.42 o 
   8  17   1       85.13     1310.49    774.68 o 
   9  17   1     2120.15     2735.44    835.82 o 
   0  18   1     1745.89     5168.74    866.33 o 
   1  18   1    48436.00    51582.91   1553.79 o 
   2  18   1      782.86     1940.04    574.14 o 
   3  18   1   116513.02   123636.20   3112.61 o 
   4  18   1      288.07     -137.29    567.11 o 
   5  18   1      837.55     1509.40    610.10 o 
   6  18   1      121.85     2084.14    591.90 o 
   7  18   1    10776.18    12400.42    879.96 o 
   8  18   1     1185.97     4546.50    885.88 o 
   1  19   1     2856.24     3486.24    641.49 o 
   2  19   1      214.94      208.82    601.70 o 
   3  19   1    31768.93    33700.63   1215.55 o 
   4  19   1      708.65     7331.76   1584.56 o 
   5  19   1    25877.17    25978.66   1079.15 o 
   6  19   1      246.28      847.08    693.27 o 
   7  19   1     8268.23    10543.17   1014.52 o 
   0  20   1      897.46     5502.58   1136.03 o 
   1  20   1     6612.01     6976.31    757.10 o 
   2  20   1       19.28     1102.36    669.83 o 
   3  20   1    42245.80    48072.52   1582.54 o 
   4  20   1       72.05     1514.93    699.60 o 
   5  20   1    41077.31    40480.87   1458.25 o 
   1  21   1    57227.36    60775.53   1870.03 o 
   2  21   1      198.43     1331.87    721.74 o 
   3  21   1       31.24        6.81    704.32 o 
   0   0   2  1547548.75  1246321.13  38196.66 o 
   1   0   2     6991.84     6908.48   1102.91 o 
   2   0   2    13022.01    13183.10    608.25 o 
   3   0   2     2921.38     3487.34    498.68 o 
   4   0   2   111377.76   107334.64   3392.62 o 
   5   0   2    32551.60    34672.82   1349.18 o 
   6   0   2   180184.08   177336.14   5515.75 o 
   7   0   2    34160.66    43290.40   1707.03 o 
   8   0   2   171551.88   174366.02   5973.89 o 
   9   0   2     3064.86     3844.21   1190.90 o 
  10   0   2     7217.00     6400.01   1119.08 o 
  11   0   2     4220.36     5691.48   2527.80 o 
  12   0   2    33145.80    31759.66   2591.92 o 
  13   0   2     7921.24    12417.18   6589.28 o 
  14   0   2   200685.41   183039.66  12497.02 o 
  15   0   2     4829.92     5060.64   2004.88 o 
  16   0   2       92.01     -861.27   2249.21 o 
   1   1   2     1437.66     1681.68    136.22 o 
   2   1   2     8748.50     8826.54    410.59 o 
   3   1   2     7340.98     7988.18    472.70 o 
   4   1   2   375711.25   381805.03   8089.11 o 
   5   1   2     8423.73     9280.75    639.70 o 
   6   1   2    18004.46    19150.49    736.85 o 
   7   1   2     9609.36    14208.62   1098.07 o 
   8   1   2    91214.44    87230.80   2242.19 o 
   9   1   2    23494.26    25925.26   1084.53 o 
  10   1   2   186580.92   178877.52   4933.25 o 
  11   1   2     5689.49     6619.79   1098.11 o 
  12   1   2     8874.64     9568.92   1338.91 o 
  13   1   2      290.02     3143.00   1171.93 o 
  14   1   2    22851.89    22107.40   1791.22 o 
  15   1   2     2896.77     5338.20   1009.42 o 
  16   1   2      795.44     -540.71    987.91 o 
   0   2   2     6374.54    16694.04   1300.60 o 
   1   2   2       89.70      125.77     68.79 o 
   2   2   2    12099.44    11855.13    385.06 o 
   3   2   2    68320.41    74225.84   1836.96 o 
   4   2   2     2602.95     2787.71    243.91 o 
   5   2   2     5363.93     6470.53    470.97 o 
   6   2   2     5795.31     6035.36    606.21 o 
   7   2   2        0.56     -341.03    503.88 o 
   8   2   2     7514.62     7431.78    608.37 o 
   9   2   2      184.55     -286.04    437.08 o 
  10   2   2      245.59     -171.36    821.21 o 
  11   2   2      304.17     7353.14   1844.35 o 
  12   2   2      945.23      793.86    980.50 o 
  13   2   2       51.64      371.28    733.61 o 
  14   2   2       77.16    -1030.70    985.21 o 
  15   2   2      482.40     4867.67   2559.33 o 
  16   2   2      270.83    -1033.84   1366.35 o 
   1   3   2     3614.61     3773.03    137.43 o 
   2   3   2    15722.45    14728.15    468.69 o 
   3   3   2    12409.94    13412.73    479.94 o 
   4   3   2   434208.88   462582.16   9558.52 o 
   5   3   2    67133.46    76763.45   1769.69 o 
   6   3   2       85.36      404.36    226.50 o 
   7   3   2     4559.09     6271.69    862.43 o 
   8   3   2    81597.02    79340.54   2195.54 o 
   9   3   2    20780.32    21885.38    932.52 o 
  10   3   2   187990.19   174969.86   4981.32 o 
  11   3   2      492.04     1517.15    658.97 o 
  12   3   2    16892.33    16625.00   1064.27 o 
  13   3   2      104.85     1353.13   1381.04 o 
  14   3   2    48474.55    49749.80   2273.08 o 
  15   3   2     3980.99     3593.77   1208.13 o 
  16   3   2      584.87      586.55   1459.53 o 
   0   4   2  1239097.88  1247478.75  30810.05 o 
   1   4   2    87633.24    86533.86   1699.62 o 
   2   4   2     3204.06     3379.39    143.09 o 
   3   4   2     1759.19     2059.11    145.58 o 
   4   4   2   104492.85   110368.29   2347.07 o 
   5   4   2    87327.33    96918.83   2111.18 o 
   6   4   2   290583.75   308286.78   6565.35 o 
   7   4   2     9610.39    13313.42    667.44 o 
   8   4   2   181271.19   177272.27   4037.62 o 
   9   4   2     2601.75     3616.89    615.52 o 
  10   4   2     9481.30     9501.25    673.80 o 
  11   4   2       26.04     -419.56    448.93 o 
  12   4   2    47493.13    44109.68   1807.67 o 
  13   4   2    46947.43    46502.83   2941.34 o 
  14   4   2   202866.34   185722.52   6851.61 o 
  15   4   2     4952.69     3258.82   1138.53 o 
   1   5   2     1241.72     1021.37    137.82 o 
   2   5   2      324.98      802.16    147.40 o 
   3   5   2    11044.44    11438.04    324.66 o 
   4   5   2   216736.13   225597.36   4676.52 o 
   5   5   2    21233.69    23398.23    697.99 o 
   6   5   2    46915.24    52875.54   1258.88 o 
   7   5   2      429.28     3511.54   1597.93 o 
   8   5   2    49854.87    51540.12   1407.02 o 
   9   5   2    12150.27    13628.20    668.13 o 
  10   5   2   118324.89   116558.25   3128.33 o 
  11   5   2    15439.95    17901.02   1219.58 o 
  12   5   2      778.39      768.71    593.47 o 
  13   5   2     3425.08     3105.85   1073.98 o 
  14   5   2    19195.64    17668.78   1554.62 o 
  15   5   2     2220.96     4797.98   1132.66 o 
   0   6   2    29032.91    30280.99    893.05 o 
   1   6   2      255.29      536.01    160.64 o 
   2   6   2    47212.59    49247.29   1009.02 o 
   3   6   2     2897.06     3510.43    226.21 o 
   4   6   2       66.84      -18.81    160.74 o 
   5   6   2     1314.78     1266.38    209.17 o 
   6   6   2    21737.40    23767.11    730.63 o 
   7   6   2      139.88      395.34    272.62 o 
   8   6   2    15322.70    15869.71    591.09 o 
   9   6   2      115.05      497.47    485.16 o 
  10   6   2     7776.26     8712.12    692.82 o 
  11   6   2     4497.47    12215.04   1986.53 o 
  12   6   2       76.51      207.23    645.56 o 
  13   6   2     1168.35      270.50    781.29 o 
  14   6   2     5550.94     5834.96   2293.94 o 
  15   6   2     1129.92     5495.84   1882.19 o 
   1   7   2     8336.92     8252.84    264.76 o 
   2   7   2    51385.87    51508.87   1102.71 o 
   3   7   2     7991.25     8355.94    282.04 o 
   4   7   2   494838.38   514086.75   9568.85 o 
   5   7   2     8655.14     9022.37    332.65 o 
   6   7   2     3857.48     3776.05    288.58 o 
   7   7   2      468.37     2497.07    701.08 o 
   8   7   2    57131.91    63283.64   1561.80 o 
   9   7   2    27796.73    27911.71   1141.72 o 
  10   7   2   221488.55   221093.45   5516.68 o 
  11   7   2     4603.36     5422.69   1182.11 o 
  12   7   2    15488.14    16209.76   1168.99 o 
  13   7   2      819.76      530.15    807.55 o 
  14   7   2    52199.70    51166.53   2082.41 o 
  15   7   2     2822.65     6042.34   2611.49 o 
   0   8   2   774714.63   792819.81  20762.70 o 
   1   8   2    80468.79    77825.47   1592.85 o 
   2   8   2    16144.74    15988.84    460.20 o 
   3   8   2     1754.99     1955.83    236.47 o 
   4   8   2    98455.03    98820.20   1861.16 o 
   5   8   2     6523.76     7055.05    305.87 o 
   6   8   2   174086.86   178005.89   3605.99 o 
   7   8   2      164.81      999.96    290.34 o 
   8   8   2   125380.58   125993.27   3265.68 o 
   9   8   2     7395.71     8083.64    600.07 o 
  10   8   2     7307.28     6905.35    956.27 o 
  11   8   2      938.38     1698.35    715.41 o 
  12   8   2    32003.20    30148.55   1304.27 o 
  13   8   2     8036.11     8816.02   1034.24 o 
  14   8   2   161505.47   154952.73   5593.25 o 
  15   8   2     5056.88     5482.66   2595.01 o 
   1   9   2      465.18     2394.01    675.92 o 
   2   9   2       52.26      183.50    191.68 o 
   3   9   2      159.85      143.91    230.57 o 
   4   9   2    80702.20    78880.57   1679.73 o 
   5   9   2     2167.23     2156.89    245.64 o 
   6   9   2    36108.62    37687.06    904.23 o 
   7   9   2     8764.20    20187.04   2167.55 o 
   8   9   2    35996.06    37437.52   1157.78 o 
   9   9   2     5757.75     6520.21    737.89 o 
  10   9   2    63768.43    66344.13   2097.71 o 
  11   9   2      428.81     3021.52    924.10 o 
  12   9   2     6605.61     8699.52   1001.95 o 
  13   9   2      147.35     4035.83   1001.05 o 
  14   9   2     7680.94     9906.39   1440.51 o 
   0  10   2    56338.50    55331.13   1698.37 o 
   1  10   2      287.71     1203.26    386.60 o 
   2  10   2    18722.84    18580.90    583.47 o 
   3  10   2       67.37      851.62    346.40 o 
   4  10   2      101.91     -190.83    287.31 o 
   5  10   2     1035.66      978.82    386.79 o 
   6  10   2    21808.12    23162.42    686.66 o 
   7  10   2       23.23      403.10    342.45 o 
   8  10   2    20319.89    24000.35   1016.03 o 
   9  10   2      209.49     -275.44    610.31 o 
  10  10   2    14569.68    19295.45   1205.61 o 
  11  10   2      160.28     4469.65   1000.20 o 
  12  10   2     2259.54     1634.35    877.17 o 
  13  10   2      221.24     -202.16    905.61 o 
  14  10   2    13643.25    13998.97   1567.00 o 
   1  11   2     4634.50     4141.02    298.63 o 
   2  11   2    50449.61    50971.92   1226.42 o 
   3  11   2     7719.06     9104.54    404.10 o 
   4  11   2   335270.94   337038.38   7489.72 o 
   5  11   2    10381.83    13811.79    557.72 o 
   6  11   2      102.48      149.82    346.44 o 
   7  11   2      985.30     3279.10    715.12 o 
   8  11   2    45455.82    48806.54   1605.46 o 
   9  11   2    18231.13    22951.82   1044.43 o 
  10  11   2   167061.00   177468.55   5098.22 o 
  11  11   2      542.66     3931.13    964.97 o 
  12  11   2    16966.80    20744.16   1344.28 o 
  13  11   2       71.32     -297.73    917.54 o 
   0  12   2   389938.06   406692.66  13246.78 o 
   1  12   2    11645.95    10816.39    461.20 o 
   2  12   2    25502.16    24021.22    723.94 o 
   3  12   2     1803.04     2500.16    320.37 o 
   4  12   2    57553.91    56459.86   1350.97 o 
   5  12   2    11178.96    15073.51    783.56 o 
   6  12   2    87073.30    85117.82   1896.37 o 
   7  12   2     4593.75     5589.64    482.01 o 
   8  12   2    46942.76    49883.09   1649.14 o 
   9  12   2     2462.52     3142.53    652.71 o 
  10  12   2      160.05      567.83    718.29 o 
  11  12   2      378.52     1982.70    902.05 o 
  12  12   2    14952.98    17226.79   1289.12 o 
  13  12   2    10694.98    12982.78   1233.86 o 
   1  13   2     1681.97     4312.56    474.93 o 
   2  13   2     9186.73     8302.13    427.54 o 
   3  13   2    10035.27    11097.95    489.91 o 
   4  13   2    21101.48    22295.14    730.04 o 
   5  13   2     5648.49     5906.40    427.36 o 
   6  13   2    29943.39    29549.75    938.67 o 
   7  13   2    12255.56    20504.81   1554.57 o 
   8  13   2    47160.81    48136.26   1639.28 o 
   9  13   2    12176.10    14301.73    959.54 o 
  10  13   2    25647.47    29298.02   1415.73 o 
  11  13   2     5793.95    11944.48   2102.28 o 
  12  13   2     9257.57    11667.53   1019.48 o 
   0  14   2    69785.39    72344.09   2645.03 o 
   1  14   2     1245.79     1779.36    409.31 o 
   2  14   2    20730.13    22009.04    798.59 o 
   3  14   2    11233.40    17224.09   1187.61 o 
   4  14   2      286.13     1057.47    372.53 o 
   5  14   2     2665.50     2775.89    407.77 o 
   6  14   2    28116.52    28131.83    854.37 o 
   7  14   2      219.24     1226.66    428.00 o 
   8  14   2    60436.92    65051.86   2051.46 o 
   9  14   2     8123.21     8927.60    920.81 o 
  10  14   2    11726.73    14033.08   1114.36 o 
  11  14   2     3761.83    12126.88   3106.30 o 
  12  14   2       63.32     -587.13    834.83 o 
   1  15   2     3932.44     4632.69    516.53 o 
   2  15   2    25246.04    27015.88    965.95 o 
   3  15   2    10671.85    10467.24    606.09 o 
   4  15   2   190894.67   195390.66   4658.87 o 
   5  15   2    10115.93    11576.54    729.97 o 
   6  15   2      263.62      296.05    417.96 o 
   7  15   2      434.98     1575.49    517.53 o 
   8  15   2    21750.09    23260.37    948.85 o 
   9  15   2    20899.97    24609.28   1192.15 o 
  10  15   2   111127.77   121506.16   3937.45 o 
  11  15   2      516.13      832.95    773.28 o 
   0  16   2   170466.25   179577.44   6084.01 o 
   1  16   2    15471.41    16592.00    743.59 o 
   2  16   2    32293.89    32969.08   1113.98 o 
   3  16   2     4040.27     5859.98    572.66 o 
   4  16   2    26203.46    27507.03   1007.56 o 
   5  16   2    16125.89    17008.39    791.22 o 
   6  16   2    44504.29    48148.80   1375.55 o 
   7  16   2     7267.64     7013.06    630.79 o 
   8  16   2    14078.31    17543.39    872.19 o 
   9  16   2      288.18      688.77    734.91 o 
  10  16   2      293.03      570.68    776.79 o 
   1  17   2      190.52     2197.32    557.10 o 
   2  17   2    19133.65    20999.50    868.42 o 
   3  17   2     1810.14     1510.79    542.56 o 
   4  17   2     3880.67     4700.74    604.88 o 
   5  17   2     6440.00     6450.72    643.86 o 
   6  17   2    41361.63    43251.25   1364.72 o 
   7  17   2     1821.25     7915.81    968.44 o 
   8  17   2    29602.88    31931.47   1466.32 o 
   9  17   2      243.03      985.18    896.62 o 
   0  18   2    64935.09    67033.25   2654.04 o 
   1  18   2      381.86     3527.13    730.12 o 
   2  18   2    23236.02    25384.93   1003.52 o 
   3  18   2      103.87     3507.10    763.79 o 
   4  18   2      862.48     1032.21    592.54 o 
   5  18   2     2328.38     2386.37    633.92 o 
   6  18   2    27262.63    29039.84   1247.62 o 
   7  18   2      135.33     1717.81    696.03 o 
   8  18   2    46548.36    51891.31   2014.74 o 
   1  19   2     1052.41     1140.62    658.18 o 
   2  19   2     2694.75     2888.20    647.55 o 
   3  19   2     2332.37     5173.31    691.53 o 
   4  19   2   107592.43   114222.71   2942.87 o 
   5  19   2     2799.55     4873.22    681.94 o 
   6  19   2        7.93      568.29    703.98 o 
   7  19   2      993.50     1861.34    745.80 o 
   0  20   2    92346.24    96924.59   3648.87 o 
   1  20   2     8605.65    10803.98    816.29 o 
   2  20   2    20373.01    21753.86   1019.17 o 
   3  20   2     4552.88     7760.62    875.73 o 
   4  20   2    19375.31    20403.61   1009.97 o 
   5  20   2      897.48     4525.82    864.66 o 
   1  21   2      186.39     4215.65    831.89 o 
   2  21   2    16057.66    19084.86   1014.24 o 
   3  21   2       50.43     -348.91    705.47 o 
   1   1   3   227706.13   234915.97   5977.59 o 
   2   1   3    37780.37    36472.93    966.99 o 
   3   1   3     3733.20     4177.93    243.63 o 
   4   1   3       12.52      139.50    340.33 o 
   5   1   3     3146.08     3760.80    454.38 o 
   6   1   3   122415.73   121458.63   2642.22 o 
   7   1   3   325972.25   331043.31   7302.32 o 
   8   1   3    27895.88    28622.82   1003.50 o 
   9   1   3       52.21      710.41    368.21 o 
  10   1   3      132.58      731.72    576.58 o 
  11   1   3    83727.30    85197.45   3450.95 o 
  12   1   3     8531.05     9399.14   1307.13 o 
  13   1   3    53616.94    50232.82   1840.37 o 
  14   1   3     1503.42     2149.53    859.67 o 
  15   1   3    22230.26    23019.95   1550.03 o 
  16   1   3      548.42    -1128.83   1047.55 o 
   0   2   3    14376.22    16862.88    677.39 o 
   1   2   3   100478.45    98179.30   2649.91 o 
   2   2   3   138798.31   134728.92   3007.47 o 
   3   2   3   719504.94   728227.25  16032.33 o 
   4   2   3    49403.79    52622.53   1421.47 o 
   5   2   3    25190.44    24467.31   1009.62 o 
   6   2   3     1276.47     1264.10    374.37 o 
   7   2   3    56667.38    56627.13   2210.49 o 
   8   2   3     9063.44     8338.14    776.78 o 
   9   2   3    13558.79    13516.92    925.55 o 
  10   2   3     7221.94     6942.03    715.82 o 
  11   2   3   237464.48   230739.00   5614.23 o 
  12   2   3    17108.64    16533.21   1734.96 o 
  13   2   3     2138.87     1471.09    841.70 o 
  14   2   3     3835.82     3024.34   1255.51 o 
  15   2   3    79389.94    74984.18   2940.19 o 
  16   2   3    38925.26    38458.96   3468.57 o 
   1   3   3   178700.84   179586.44   3450.78 o 
   2   3   3    33057.82    33163.32   1177.99 o 
   3   3   3      692.44      742.98    184.02 o 
   4   3   3      182.57      315.33    251.66 o 
   5   3   3    15536.25    16654.13    531.33 o 
   6   3   3    59314.89    58411.14   1614.18 o 
   7   3   3   282261.22   278027.78   6457.26 o 
   8   3   3    11123.35    12256.94    637.12 o 
   9   3   3      301.55      601.89    352.64 o 
  10   3   3    11499.10    13184.08    664.42 o 
  11   3   3    61157.66    61074.70   2670.01 o 
  12   3   3    26779.67    26106.43   1351.77 o 
  13   3   3    21989.05    22983.48   1115.35 o 
  14   3   3      142.81     1085.29    821.80 o 
  15   3   3    13918.75    12207.01   1327.02 o 
  16   3   3       50.34     -848.21   2238.27 o 
   0   4   3   134814.34   141012.08   4514.34 o 
   1   4   3    37855.38    38008.13    834.29 o 
   2   4   3     5417.92     5641.10    247.38 o 
   3   4   3    10037.26    10168.75    317.14 o 
   4   4   3      549.90      764.03    148.75 o 
   5   4   3     2278.36     2592.63    244.83 o 
   6   4   3    18490.70    19686.43    685.24 o 
   7   4   3     5084.00     6462.78    387.34 o 
   8   4   3     1192.68     1655.75    484.59 o 
   9   4   3     1467.94     1586.26    408.36 o 
  10   4   3      490.71        8.58    383.45 o 
  11   4   3    13832.34    15082.55    897.94 o 
  12   4   3     4148.31     5236.14   1528.78 o 
  13   4   3     3419.67     6467.21   1070.94 o 
  14   4   3       68.11     4833.18   2014.27 o 
  15   4   3      201.05      345.30    939.00 o 
   1   5   3   158835.19   154176.33   3007.56 o 
   2   5   3    49475.84    48260.56    921.96 o 
   3   5   3     3432.80     3538.17    186.44 o 
   4   5   3      671.02      752.07    117.95 o 
   5   5   3     5499.65     5880.00    287.09 o 
   6   5   3    59828.95    62128.56   1500.80 o 
   7   5   3   319201.50   330631.63   7050.78 o 
   8   5   3    29607.11    31496.81    946.13 o 
   9   5   3     1823.07     2708.66    428.42 o 
  10   5   3     4808.82     5925.26    558.12 o 
  11   5   3    46357.38    44641.43   1547.18 o 
  12   5   3    55865.43    51675.91   1969.51 o 
  13   5   3    53583.60    50910.79   1751.19 o 
  14   5   3       86.72      671.91    933.50 o 
  15   5   3    31526.23    26820.22   2778.82 o 
   0   6   3    11985.19    12992.07    493.53 o 
   1   6   3    62005.66    60822.49   1186.07 o 
   2   6   3   121408.32   115155.48   2275.52 o 
   3   6   3   594645.63   577566.00  10445.42 o 
   4   6   3    25838.20    25109.24    611.02 o 
   5   6   3    24019.89    25553.09    726.12 o 
   6   6   3      207.02      129.62    230.37 o 
   7   6   3    23623.91    23526.56    707.20 o 
   8   6   3    25223.08    27380.51    892.77 o 
   9   6   3     8022.91     9135.62    576.83 o 
  10   6   3    48127.04    46734.99   1398.62 o 
  11   6   3   221448.88   208170.88   5243.14 o 
  12   6   3    20202.67    20882.90   1034.10 o 
  13   6   3      145.56     -468.99    740.73 o 
  14   6   3     5055.84     3980.14    794.22 o 
  15   6   3    72378.05    72415.05   2908.95 o 
   1   7   3    45517.30    45702.95    929.22 o 
   2   7   3     7487.10     8056.65    297.72 o 
   3   7   3     4966.06     5149.85    222.00 o 
   4   7   3      413.43      828.05    217.79 o 
   5   7   3    34693.61    33842.75    777.33 o 
   6   7   3    17931.67    19080.36    616.10 o 
   7   7   3   133858.58   135249.38   2948.93 o 
   8   7   3    24936.77    28564.71    921.55 o 
   9   7   3     6861.20     6916.44    584.76 o 
  10   7   3     4879.93     8226.96   1012.33 o 
  11   7   3    27005.01    27429.31   1238.31 o 
  12   7   3    14435.64    15008.73    917.78 o 
  13   7   3    22887.45    21496.08   1112.56 o 
  14   7   3       60.05      912.39    917.00 o 
  15   7   3     2534.27     3312.08   1433.42 o 
   0   8   3    24355.07    23706.32   1082.44 o 
   1   8   3     8919.94     9207.64    305.58 o 
   2   8   3     7490.64     7945.13    290.87 o 
   3   8   3    36510.52    34951.27    792.42 o 
   4   8   3       36.97      690.90    226.14 o 
   5   8   3    35939.62    35780.04    800.11 o 
   6   8   3     3676.88     4443.46    370.46 o 
   7   8   3      476.45      858.42    218.64 o 
   8   8   3    14304.54    19265.61   1067.23 o 
   9   8   3     2521.65     2843.77    453.68 o 
  10   8   3     1591.05     1097.06    583.19 o 
  11   8   3    15175.56    18346.76   1038.78 o 
  12   8   3      560.42     1007.40    830.44 o 
  13   8   3    14626.89    15306.21   1002.82 o 
  14   8   3       84.99     6827.67   2009.77 o 
  15   8   3      262.08     1833.00   1109.43 o 
   1   9   3   165076.03   157441.73   3156.15 o 
   2   9   3    20053.90    17512.78    493.74 o 
   3   9   3     1285.32     1507.17    219.48 o 
   4   9   3     1723.50     2376.31    294.91 o 
   5   9   3     3243.63     4282.49    268.06 o 
   6   9   3    33884.96    34563.24    841.62 o 
   7   9   3   325913.81   323769.63   6458.69 o 
   8   9   3     5249.89     6572.89    550.03 o 
   9   9   3     3274.77     4442.90    565.12 o 
  10   9   3      367.50     1117.10    550.36 o 
  11   9   3    40916.78    43989.23   1837.06 o 
  12   9   3    23666.23    27443.02   1348.79 o 
  13   9   3    33525.72    35583.96   1722.66 o 
  14   9   3       53.80       61.54   1048.67 o 
   0  10   3    11989.82    12369.88    515.29 o 
   1  10   3    39039.65    35631.09    830.90 o 
   2  10   3    87511.19    83348.25   1693.69 o 
   3  10   3   349659.88   343522.78   6834.11 o 
   4  10   3    15002.87    13720.27    432.14 o 
   5  10   3     5335.20     5521.30    311.67 o 
   6  10   3       71.98      163.71    254.49 o 
   7  10   3    13917.44    14543.96    528.79 o 
   8  10   3     2914.54     3525.81    640.92 o 
   9  10   3     2273.48     1658.91    457.16 o 
  10  10   3    21552.35    24689.78   1200.39 o 
  11  10   3    97009.44   106950.90   3075.00 o 
  12  10   3     7127.72     7404.95    851.21 o 
  13  10   3     1352.09     -590.25    931.52 o 
  14  10   3     1154.62     1118.26   1111.53 o 
   1  11   3     3273.41     3142.23    260.00 o 
   2  11   3    11845.01    11903.85    428.42 o 
   3  11   3    17920.76    19115.71    585.09 o 
   4  11   3    11000.03    12212.59    707.19 o 
   5  11   3    32280.25    33469.31    899.07 o 
   6  11   3    17756.36    18165.44    606.09 o 
   7  11   3    39121.61    40591.21   1107.24 o 
   8  11   3    12169.52    14801.27   1011.82 o 
   9  11   3    30730.17    32556.43   1166.23 o 
  10  11   3     9254.74    17042.50   2366.73 o 
  11  11   3    24155.90    28793.31   1316.55 o 
  12  11   3     3681.37     4919.99    833.62 o 
  13  11   3     4320.69     4215.31    882.33 o 
   0  12   3     1259.63     2037.87    558.22 o 
   1  12   3    19764.75    19907.64    636.49 o 
   2  12   3     8269.24     8092.27    409.57 o 
   3  12   3    56740.41    54850.79   1346.50 o 
   4  12   3      806.39     1077.86    398.22 o 
   5  12   3    40437.14    41551.71   1063.53 o 
   6  12   3    13080.32    16233.53    809.20 o 
   7  12   3     7634.24     7615.38    501.96 o 
   8  12   3     1013.18     2711.46    705.85 o 
   9  12   3    12260.04    12891.36    757.76 o 
  10  12   3     3450.41     4662.77    703.63 o 
  11  12   3    27255.24    30980.25   1407.33 o 
  12  12   3      103.26      183.59    776.69 o 
  13  12   3    16898.88    16999.03   1255.68 o 
   1  13   3   151222.59   151908.20   3352.52 o 
   2  13   3    12927.66    14009.00    538.87 o 
   3  13   3      116.90      372.85    321.94 o 
   4  13   3     1089.34      921.04    353.75 o 
   5  13   3     3645.34     3635.39    397.81 o 
   6  13   3    31118.04    34099.20    948.91 o 
   7  13   3   233543.03   241408.14   5859.08 o 
   8  13   3    38534.00    42288.32   1367.31 o 
   9  13   3     8927.12     9632.00    722.48 o 
  10  13   3      998.74     2303.28    851.48 o 
  11  13   3    49314.32    50840.66   1739.85 o 
  12  13   3    16106.34    18263.34   1188.54 o 
   0  14   3     9144.14    11117.37   1326.68 o 
   1  14   3    50340.57    50450.18   1403.01 o 
   2  14   3    47642.77    50693.70   1416.42 o 
   3  14   3   201552.89   202652.63   4439.28 o 
   4  14   3    17266.55    19497.77    695.51 o 
   5  14   3     3062.54     2993.93    422.63 o 
   6  14   3        3.02      789.69    412.01 o 
   7  14   3    17423.87    19520.29    854.22 o 
   8  14   3    11429.99    12960.64    785.50 o 
   9  14   3      381.80     1235.79    799.43 o 
  10  14   3     2099.27     2914.21    735.29 o 
  11  14   3    77826.80    79834.30   2439.65 o 
  12  14   3    10651.46    10798.82   1062.20 o 
   1  15   3      453.61      426.63    434.76 o 
   2  15   3      438.16      781.24    441.96 o 
   3  15   3    17597.95    20162.82    795.01 o 
   4  15   3     7819.75    10242.21    692.77 o 
   5  15   3    30915.67    29533.46    922.19 o 
   6  15   3     7497.82     7012.66    535.47 o 
   7  15   3    28049.24    27957.07   1003.97 o 
   8  15   3    10241.30    10280.38    845.76 o 
   9  15   3    32682.73    35921.48   1379.32 o 
  10  15   3     5795.89    13153.80   1990.81 o 
  11  15   3    11485.45    13205.82   1018.14 o 
   0  16   3    11986.18    15944.05   1179.06 o 
   1  16   3     9034.76     9183.31    616.39 o 
   2  16   3     1952.85     2686.91    514.04 o 
   3  16   3    55308.05    57769.16   1631.59 o 
   4  16   3      136.28     1058.11    513.48 o 
   5  16   3    48401.51    49365.80   1435.47 o 
   6  16   3     1904.94     3319.97    815.17 o 
   7  16   3     5492.66     7227.12    722.06 o 
   8  16   3     6756.44     7429.25    822.69 o 
   9  16   3    10146.59    11682.68    960.44 o 
  10  16   3     2509.18     3582.64    844.55 o 
   1  17   3    71088.27    73101.56   1979.67 o 
   2  17   3    15978.06    17606.33    810.10 o 
   3  17   3      920.37      960.04    539.27 o 
   4  17   3      567.60      466.28    550.15 o 
   5  17   3      719.85     1480.09    552.50 o 
   6  17   3    13990.67    16719.93   1264.06 o 
   7  17   3   120527.41   125845.73   3323.93 o 
   8  17   3    10220.86    13287.47   1010.88 o 
   9  17   3     3834.93     6872.26   1023.74 o 
   0  18   3     5987.31     8096.13   1360.48 o 
   1  18   3    35107.58    34475.57   1226.14 o 
   2  18   3    16191.23    18612.92    873.76 o 
   3  18   3    84226.01    85237.90   2285.97 o 
   4  18   3     6225.06     6490.18    681.55 o 
   5  18   3      387.77      492.16    582.58 o 
   6  18   3       86.91     2476.90    827.22 o 
   7  18   3     7035.53     8186.28    827.04 o 
   8  18   3      354.34     2475.97    943.04 o 
   1  19   3     3465.76     4930.01    701.55 o 
   2  19   3     1127.24     1149.01    625.18 o 
   3  19   3    10959.87    11300.38    874.66 o 
   4  19   3    12593.89    17778.83   1123.80 o 
   5  19   3    23390.09    26137.35   1053.76 o 
   6  19   3     1993.63     2867.66    791.52 o 
   7  19   3     1501.10     2742.96    766.97 o 
   0  20   3     4196.48     8561.79   3360.96 o 
   1  20   3     4980.66     7190.25    757.58 o 
   2  20   3     2287.19     3516.27    756.74 o 
   3  20   3    30001.86    34321.18   1289.44 o 
   4  20   3      402.15     2723.31    719.05 o 
   5  20   3    24105.32    27544.45   1292.45 o 
   1  21   3    34702.07    40340.77   1464.30 o 
   2  21   3     5005.86     6793.17    805.85 o 
   0   0   4   221812.69   196085.84   6846.70 o 
   1   0   4   228191.30   219489.59   6275.77 o 
   2   0   4     1468.08     1905.71    608.70 o 
   3   0   4     3793.57     3997.23    801.81 o 
   4   0   4    58318.30    59941.73   2757.26 o 
   5   0   4   130777.79   130750.59   5102.97 o 
   6   0   4   170447.23   160980.47   5451.10 o 
   7   0   4    12175.83    11227.56   1639.26 o 
   8   0   4   170172.20   169566.70   5795.12 o 
   9   0   4    16652.30    15660.40   1170.50 o 
  10   0   4     5499.70     4774.75   1245.78 o 
  11   0   4      694.11      -46.63   1683.40 o 
  12   0   4    57266.73    59496.77   2589.06 o 
  13   0   4    75162.20    69926.23   3762.39 o 
  14   0   4   129734.59   128825.98   6130.28 o 
  15   0   4    21893.86    20608.87   6277.05 o 
  16   0   4     1661.69    -1041.85   1966.93 o 
   1   1   4    34295.42    32803.87   1098.98 o 
   2   1   4      400.99      193.08    296.23 o 
   3   1   4    23682.21    24170.65    766.43 o 
   4   1   4   250628.39   249419.61   4831.40 o 
   5   1   4    60857.91    63556.50   1517.53 o 
   6   1   4      181.61     -420.82    280.55 o 
   7   1   4     4193.65     4664.83    354.36 o 
   8   1   4    48065.21    48573.66   1369.33 o 
   9   1   4    55926.25    59124.38   1588.60 o 
  10   1   4    87772.70    88554.36   2427.62 o 
  11   1   4    24230.38    26167.61   1854.46 o 
  12   1   4     5314.51     5448.54    675.95 o 
  13   1   4      957.70      543.36    718.37 o 
  14   1   4    22754.73    23779.70   1626.25 o 
  15   1   4     9351.16     9210.79   2396.61 o 
  16   1   4      134.02     -520.96   1087.25 o 
   0   2   4     2317.76     2704.50    345.19 o 
   1   2   4     3551.05     3680.82    332.53 o 
   2   2   4    24348.88    23753.35    685.85 o 
   3   2   4      807.02     1113.09    178.51 o 
   4   2   4      724.75      685.88    259.13 o 
   5   2   4       24.34      232.22    272.13 o 
   6   2   4     1052.06     1331.86    281.50 o 
   7   2   4      295.99      222.29    442.18 o 
   8   2   4     1124.27     1077.27    516.67 o 
   9   2   4      152.46      162.53    455.05 o 
  10   2   4      884.82      452.27    653.82 o 
  11   2   4    12590.74    13135.38   1077.01 o 
  12   2   4      277.16      261.72    551.58 o 
  13   2   4      157.45      682.39   1014.35 o 
  14   2   4     1729.87      594.54   1007.04 o 
  15   2   4       31.60     1197.93   1442.53 o 
  16   2   4      101.02     1820.11   2610.69 o 
   1   3   4     1288.85     1296.88    188.83 o 
   2   3   4    66254.38    63148.94   1592.96 o 
   3   3   4    26958.85    25179.77    662.36 o 
   4   3   4   327710.44   322374.34   7206.90 o 
   5   3   4   100805.05   102689.14   2451.23 o 
   6   3   4     1069.94     1367.33    273.60 o 
   7   3   4     2951.94     3751.95    488.09 o 
   8   3   4    45806.23    43180.67   1509.25 o 
   9   3   4    84552.58    84111.73   1964.29 o 
  10   3   4   175972.95   168558.91   4135.01 o 
  11   3   4     8280.06     9424.84    726.03 o 
  12   3   4    18629.64    19091.05    872.84 o 
  13   3   4      180.98     -374.78    709.33 o 
  14   3   4    34602.25    30619.96   1501.56 o 
  15   3   4     9442.49     8398.81   2182.40 o 
   0   4   4  1813185.38  1859056.63  54902.16 o 
   1   4   4   123611.13   118808.27   2585.35 o 
   2   4   4     8196.47     8910.47    309.96 o 
   3   4   4     4620.70     4862.78    264.48 o 
   4   4   4    66142.13    66362.91   1464.27 o 
   5   4   4   158323.94   161210.03   3280.54 o 
   6   4   4   217398.66   231520.11   4832.47 o 
   7   4   4      351.78      338.66    274.05 o 
   8   4   4   146116.80   144415.64   3042.21 o 
   9   4   4    15951.14    15562.42    705.11 o 
  10   4   4    11453.88    11357.24    638.65 o 
  11   4   4       21.96     -553.95    369.30 o 
  12   4   4     7973.50     5711.73    845.57 o 
  13   4   4    87092.29    79838.14   2388.19 o 
  14   4   4   159441.05   144863.22   4323.26 o 
  15   4   4    16118.65    14950.40   2514.26 o 
   1   5   4     5971.53     6595.96    259.05 o 
   2   5   4     4629.91     5089.98    260.80 o 
   3   5   4    20412.56    18563.04    587.28 o 
   4   5   4   212407.38   209630.34   4086.48 o 
   5   5   4    24701.08    25505.55    710.28 o 
   6   5   4    20892.61    23408.14    681.28 o 
   7   5   4    12415.01    13282.48    522.84 o 
   8   5   4    44612.56    47365.21   1522.17 o 
   9   5   4    49699.34    45990.41   1170.03 o 
  10   5   4   105900.25   100409.30   2310.49 o 
  11   5   4     8328.55     8437.34    566.97 o 
  12   5   4       72.48       29.95    567.14 o 
  13   5   4     2749.98     4016.81    811.93 o 
  14   5   4    12464.28    10371.98   1332.47 o 
  15   5   4     6932.57     7909.28   3339.73 o 
   0   6   4    47650.69    46184.60   1268.33 o 
   1   6   4      161.12      120.81    160.71 o 
   2   6   4    13083.84    13445.49    404.29 o 
   3   6   4     1957.09     1354.48    189.32 o 
   4   6   4      274.44      183.22    173.75 o 
   5   6   4      395.54      606.40    187.39 o 
   6   6   4    11125.79    12252.08    464.77 o 
   7   6   4      143.35     -407.67    281.87 o 
   8   6   4    13057.72    14136.94    547.43 o 
   9   6   4     1524.39     1483.84    407.30 o 
  10   6   4    11604.83    12076.23    613.29 o 
  11   6   4     1738.38     3657.67    584.07 o 
  12   6   4       10.51      -44.54    626.66 o 
  13   6   4     2467.98     1811.69    780.29 o 
  14   6   4     3638.82     1459.19    836.91 o 
  15   6   4      104.85    -1277.64    870.37 o 
   1   7   4    36008.98    34978.20    757.28 o 
   2   7   4    39401.20    38887.63    865.33 o 
   3   7   4    22925.27    20692.06    524.63 o 
   4   7   4   313514.59   302477.69   5769.81 o 
   5   7   4    71638.30    67758.56   1371.02 o 
   6   7   4     2529.74     2697.24    257.42 o 
   7   7   4      851.91     1003.17    307.73 o 
   8   7   4    30652.71    31322.15    907.64 o 
   9   7   4    85234.03    85908.00   1958.95 o 
  10   7   4   146750.47   146938.72   3082.44 o 
  11   7   4     6943.44     8026.98    574.75 o 
  12   7   4    20309.25    20975.60   1075.59 o 
  13   7   4       11.40      427.43    766.76 o 
  14   7   4    40081.06    37818.01   1706.71 o 
  15   7   4    13773.86    15349.38   1239.64 o 
   0   8   4   295528.72   278627.53   7365.85 o 
   1   8   4   193642.47   189827.02   3567.72 o 
   2   8   4     3564.21     3709.89    236.16 o 
   3   8   4     5593.19     4986.09    258.20 o 
   4   8   4    53643.05    50783.13   1103.68 o 
   5   8   4    83960.99    79936.09   1612.47 o 
   6   8   4    82705.51    77930.36   1587.91 o 
   7   8   4        9.78      410.30    257.85 o 
   8   8   4    67564.40    68296.62   1599.00 o 
   9   8   4    10824.24    11563.31    559.48 o 
  10   8   4     4598.17     5286.58    487.33 o 
  11   8   4      286.64     -203.72    488.15 o 
  12   8   4    23591.78    25187.28   1080.35 o 
  13   8   4    56369.74    58848.26   2272.34 o 
  14   8   4   109796.72   110662.66   4846.90 o 
   1   9   4      354.71      407.01    218.83 o 
   2   9   4       95.99       65.82    252.19 o 
   3   9   4    16328.56    15914.19    474.79 o 
   4   9   4    39550.48    38767.54   1304.97 o 
   5   9   4    39292.57    38037.40    906.19 o 
   6   9   4    20325.32    22022.82    632.47 o 
   7   9   4    27954.07    28672.05    964.28 o 
   8   9   4    24915.81    24982.05    871.33 o 
   9   9   4    47169.67    48195.86   1271.35 o 
  10   9   4    30387.96    31735.63   1280.15 o 
  11   9   4     9464.32    10845.70    749.28 o 
  12   9   4      707.68     1399.35    715.33 o 
  13   9   4      269.68      382.70    997.93 o 
  14   9   4     7318.76     7525.18   1471.88 o 
   0  10   4    42567.87    39933.23   1220.59 o 
   1  10   4     1671.02     1745.37    217.77 o 
   2  10   4    24211.28    21712.91    601.65 o 
   3  10   4     3389.33     3831.92    410.29 o 
   4  10   4     1948.00     2525.34    263.78 o 
   5  10   4     8137.28     7047.12    327.01 o 
   6  10   4    24178.55    23014.58    661.54 o 
   7  10   4      151.87      565.96    330.18 o 
   8  10   4    38830.12    40245.10   1161.79 o 
   9  10   4     8937.82     8734.90    622.32 o 
  10  10   4     9063.89    10656.83    778.16 o 
  11  10   4      777.99     3532.30    683.76 o 
  12  10   4       32.45     -955.55    716.79 o 
  13  10   4     2266.72     2523.13   1104.56 o 
  14  10   4     8685.94     9929.36   1359.61 o 
   1  11   4    18058.77    17175.87    516.27 o 
   2  11   4    31382.25    29916.99    765.76 o 
   3  11   4    49233.95    47121.37   1067.81 o 
   4  11   4   227396.92   222291.19   4199.98 o 
   5  11   4    29190.30    31016.46    870.38 o 
   6  11   4      416.09      525.99    336.50 o 
   7  11   4      672.46     1070.65    430.87 o 
   8  11   4    23260.29    25509.36   1057.83 o 
   9  11   4    84789.98    83429.29   2580.53 o 
  10  11   4   113478.92   114392.31   3031.38 o 
  11  11   4     1515.42     2082.53    677.96 o 
  12  11   4    13521.56    15846.65   1220.94 o 
  13  11   4      715.63      215.61   1072.20 o 
   0  12   4   268570.38   258664.16   6899.89 o 
   1  12   4    91323.43    83896.63   1773.50 o 
   2  12   4     6804.15     6989.69    353.91 o 
   3  12   4     9417.53     9826.95    430.45 o 
   4  12   4    36491.59    35054.38    896.85 o 
   5  12   4    35709.43    39247.12    991.07 o 
   6  12   4   109428.99   108757.03   2293.14 o 
   7  12   4       94.66      484.16    484.27 o 
   8  12   4    53646.60    52630.75   1568.59 o 
   9  12   4     6351.66     6247.00    652.65 o 
  10  12   4     3695.94     3691.34    586.91 o 
  11  12   4     1789.34     2737.79    924.22 o 
  12  12   4    11231.56    11902.86   1099.42 o 
  13  12   4    32787.83    34109.74   3568.04 o 
   1  13   4       42.27     1231.46    335.47 o 
   2  13   4     9319.23     9297.35    469.28 o 
   3  13   4    14064.92    14354.20    565.63 o 
   4  13   4    19855.85    19746.97    671.69 o 
   5  13   4    13070.80    14232.01    578.38 o 
   6  13   4    25046.50    24768.30    850.11 o 
   7  13   4    18529.52    22605.77   1091.32 o 
   8  13   4    29527.86    30631.77   1174.29 o 
   9  13   4    12468.11    13207.51    809.58 o 
  10  13   4    23623.45    26266.34   1103.81 o 
  11  13   4     8292.14    12218.75   1164.61 o 
  12  13   4    10276.50    13856.55   1546.18 o 
   0  14   4    57450.52    56635.52   2180.20 o 
   1  14   4     3633.04     3687.02    454.30 o 
   2  14   4    25649.52    26863.06    944.07 o 
   3  14   4     4971.02     5669.07    459.27 o 
   4  14   4     2279.87     2078.37    406.62 o 
   5  14   4    11381.94    12365.33    593.80 o 
   6  14   4    23907.13    25350.53    882.75 o 
   7  14   4      127.06      402.53    536.11 o 
   8  14   4    30317.84    32999.37   1250.77 o 
   9  14   4       76.08      199.93    617.91 o 
  10  14   4    15243.08    16859.48   1051.18 o 
  11  14   4    12284.96    15247.04   1014.23 o 
  12  14   4      431.25     1723.70    969.53 o 
   1  15   4     5909.61     6018.02    534.60 o 
   2  15   4    16964.36    18009.08    752.87 o 
   3  15   4    29659.31    30748.38   1073.13 o 
   4  15   4   157892.16   155937.19   3781.62 o 
   5  15   4    31103.12    30915.38    949.08 o 
   6  15   4      272.10       96.43    530.82 o 
   7  15   4       45.80      744.14    721.65 o 
   8  15   4    16878.26    19027.21    954.44 o 
   9  15   4    59149.26    60604.38   1905.90 o 
  10  15   4    92125.23    91612.92   2849.02 o 
  11  15   4     3763.96     4426.28    884.58 o 
   0  16   4   156755.83   151505.95   5210.33 o 
   1  16   4    31885.79    33969.26   1141.67 o 
   2  16   4    12480.05    11768.13    676.38 o 
   3  16   4     9332.65     9471.93    730.19 o 
   4  16   4    16650.50    16410.57    782.51 o 
   5  16   4    32290.36    33273.30   1126.18 o 
   6  16   4    17045.90    16888.29    937.32 o 
   7  16   4      327.84      560.44    690.33 o 
   8  16   4    12119.67    13789.45    902.92 o 
   9  16   4     6334.54     7897.52    812.89 o 
  10  16   4       37.40       41.19    784.31 o 
   1  17   4      552.77     2017.30    570.17 o 
   2  17   4     8013.53     9227.15    821.61 o 
   3  17   4     3077.82     2665.79    580.43 o 
   4  17   4      123.95      -17.57    546.88 o 
   5  17   4     9805.25    10302.30    706.24 o 
   6  17   4    25647.79    28239.84   1227.51 o 
   7  17   4     9154.63    13926.89   1016.28 o 
   8  17   4    13070.56    15079.57   1064.33 o 
   9  17   4     4601.54     4797.76   1001.86 o 
   0  18   4    46973.80    48634.85   2132.27 o 
   1  18   4     1555.92     2903.38    624.19 o 
   2  18   4    14684.25    17429.80    862.15 o 
   3  18   4    20576.15    22440.77   1295.85 o 
   4  18   4      602.17      909.20    605.81 o 
   5  18   4     8561.25     8976.65    851.88 o 
   6  18   4    17982.72    19827.54   1091.04 o 
   7  18   4      410.85     1964.62    915.11 o 
   8  18   4    34730.21    37185.28   1660.72 o 
   1  19   4    10090.37    10689.98    785.16 o 
   2  19   4     7136.81     7605.72    728.20 o 
   3  19   4     4486.75     6379.21    771.70 o 
   4  19   4    76230.59    80019.07   2232.67 o 
   5  19   4    19005.88    21170.67   1122.47 o 
   6  19   4      151.35     -229.87    762.49 o 
   7  19   4     1581.21     1460.09    847.05 o 
   0  20   4    57366.40    64405.10   2693.07 o 
   1  20   4    32161.01    32502.48   1238.76 o 
   2  20   4    12734.70    12951.18    869.72 o 
   3  20   4     8502.72    11890.23    849.39 o 
   4  20   4    15720.16    18626.33    994.01 o 
   5  20   4     9040.57    13126.93   1041.26 o 
   1  21   4     5267.10     6754.15    870.79 o 
   1   1   5    99904.06    95637.50   2130.89 o 
   2   1   5    71380.00    67142.21   1947.67 o 
   3   1   5      416.04      554.83    429.59 o 
   4   1   5      672.58      459.59    284.60 o 
   5   1   5       68.15     -229.08    256.33 o 
   6   1   5   212354.23   217667.50   4594.80 o 
   7   1   5   239032.75   234194.77   5118.79 o 
   8   1   5    53184.13    51618.05   1405.44 o 
   9   1   5     1454.50     2157.01    804.21 o 
  10   1   5     5693.01     5315.57    748.62 o 
  11   1   5    17195.50    16868.85    905.22 o 
  12   1   5    66525.97    65923.01   2097.08 o 
  13   1   5    23791.77    23722.82   1381.75 o 
  14   1   5      822.64    -1272.05    861.90 o 
  15   1   5    16041.49    16921.46   1687.17 o 
   0   2   5     9814.24     9238.74    782.44 o 
   1   2   5     3931.54     4024.11    334.09 o 
   2   2   5   500950.38   504427.56  12660.29 o 
   3   2   5   458318.00   460220.66   9835.35 o 
   4   2   5    94420.02    94306.02   2088.37 o 
   5   2   5    35645.45    36272.43    930.48 o 
   6   2   5     5006.03     4822.68    462.37 o 
   7   2   5    34634.53    36415.31   1085.14 o 
   8   2   5    42606.70    42516.98   1194.48 o 
   9   2   5    15275.18    16048.39   1259.65 o 
  10   2   5    46792.82    47713.86   1780.39 o 
  11   2   5   143247.30   141698.80   3772.71 o 
  12   2   5    39159.42    38186.04   1376.08 o 
  13   2   5     3703.05     2451.27    863.04 o 
  14   2   5     7907.34     7194.10   1563.72 o 
  15   2   5    49935.76    51413.78   2493.79 o 
   1   3   5    13089.14    11549.71    775.35 o 
   2   3   5    70008.80    68302.25   1985.25 o 
   3   3   5     3193.18     3367.23    261.12 o 
   4   3   5     1164.20     1783.04    252.20 o 
   5   3   5     1794.76     1491.12    304.85 o 
   6   3   5   133772.92   138886.41   3268.62 o 
   7   3   5   124752.21   122975.77   2656.73 o 
   8   3   5    37970.45    35897.98   1097.86 o 
   9   3   5      275.01       -6.55    386.78 o 
  10   3   5     5095.56     5837.56    496.40 o 
  11   3   5    33236.08    32910.12   1373.09 o 
  12   3   5    45127.12    43522.19   1399.37 o 
  13   3   5    19900.20    18507.50   1012.27 o 
  14   3   5      503.17     -948.35   1209.24 o 
  15   3   5    12536.51    12560.55   1343.31 o 
   0   4   5    41096.74    40050.29   1275.79 o 
   1   4   5    89584.05    92376.32   2208.58 o 
   2   4   5      351.13      811.82    191.73 o 
   3   4   5     8192.08     8758.96    413.89 o 
   4   4   5     5078.64     5981.15    316.62 o 
   5   4   5      681.35      519.94    257.46 o 
   6   4   5     2776.65     2838.00    344.23 o 
   7   4   5       81.57      220.76    282.58 o 
   8   4   5     1407.89      693.36    327.68 o 
   9   4   5     1808.49      382.55    320.81 o 
  10   4   5      155.45     -619.27    514.75 o 
  11   4   5     6605.42     5284.33    778.98 o 
  12   4   5      931.58      515.62    552.78 o 
  13   4   5     1168.40     2432.68    863.86 o 
  14   4   5       40.23      777.39   2191.39 o 
  15   4   5       33.34     -899.25   1194.44 o 
   1   5   5   352563.19   353680.06   7537.52 o 
   2   5   5    85267.40    82562.47   1690.64 o 
   3   5   5      724.83     1027.12    179.21 o 
   4   5   5       52.54        6.41    308.16 o 
   5   5   5     7571.82     9322.78    394.33 o 
   6   5   5   116870.97   115675.07   2443.95 o 
   7   5   5   229396.23   221124.55   4490.12 o 
   8   5   5    45011.79    46461.40   1193.25 o 
   9   5   5     6647.84     5787.41    431.82 o 
  10   5   5     4275.82     5597.57    509.36 o 
  11   5   5    39918.86    39829.47   1762.31 o 
  12   5   5    69227.25    68834.19   1909.66 o 
  13   5   5    30831.53    30692.58   1490.34 o 
  14   5   5      217.66     -898.70    599.13 o 
  15   5   5    31311.37    28787.21   3451.12 o 
   0   6   5    42521.77    43226.50   1361.46 o 
   1   6   5    58672.80    56712.08   1331.22 o 
   2   6   5   177768.63   169312.56   3534.65 o 
   3   6   5   361087.06   346815.34   6993.14 o 
   4   6   5    73187.57    68319.10   1650.67 o 
   5   6   5    36687.09    38153.54    974.20 o 
   6   6   5      718.49      536.48    282.79 o 
   7   6   5    19889.16    21007.03    866.07 o 
   8   6   5    26184.95    28441.43    853.33 o 
   9   6   5     6172.15     7509.14    479.01 o 
  10   6   5    54716.91    56827.73   1410.96 o 
  11   6   5   137778.41   134493.02   3008.98 o 
  12   6   5    31852.21    32829.73   1394.02 o 
  13   6   5     3042.45     3178.50    743.68 o 
  14   6   5     7936.67     5466.10    977.35 o 
  15   6   5    36876.63    33405.23   2282.17 o 
   1   7   5    60778.00    58873.96   1300.05 o 
   2   7   5    49938.29    50910.63   1108.05 o 
   3   7   5      623.13      471.13    200.55 o 
   4   7   5     5655.52     6097.10    301.13 o 
   5   7   5    18100.59    18378.70    665.64 o 
   6   7   5    55856.66    55529.53   1343.93 o 
   7   7   5    58077.16    55528.77   1337.27 o 
   8   7   5    44069.97    43460.35   1140.83 o 
   9   7   5     2726.22     4304.65    456.29 o 
  10   7   5    18605.54    19757.66   1030.99 o 
  11   7   5    24902.63    26085.03    948.69 o 
  12   7   5    23146.28    24795.34   1299.71 o 
  13   7   5    21466.74    22152.66   1301.56 o 
  14   7   5       20.71     -767.20    860.22 o 
  15   7   5     2031.91      728.17    968.59 o 
   0   8   5     8373.89     8915.00    447.08 o 
   1   8   5    12716.29    13599.46    403.94 o 
   2   8   5    36086.81    35588.35    872.58 o 
   3   8   5    22698.87    21395.60    598.77 o 
   4   8   5       83.87      197.24    209.82 o 
   5   8   5    42911.34    42984.53   1021.68 o 
   6   8   5      877.45      727.28    196.78 o 
   7   8   5     2036.70     2991.53    373.61 o 
   8   8   5    13995.21    15417.86    632.58 o 
   9   8   5     5688.10     6254.13    487.52 o 
  10   8   5     2692.63     2495.74    466.06 o 
  11   8   5     9243.77    10459.15    647.79 o 
  12   8   5       25.06     -273.00    797.04 o 
  13   8   5    14424.85    15219.32   1249.16 o 
  14   8   5     1054.24     2424.47   2239.22 o 
   1   9   5    73740.27    70714.40   1426.10 o 
   2   9   5    44747.87    40159.55    887.10 o 
   3   9   5     2414.58     2540.36    265.81 o 
   4   9   5     1544.01     1350.04    246.17 o 
   5   9   5       53.90      187.21    248.50 o 
   6   9   5    83444.34    80323.85   1683.79 o 
   7   9   5   188552.03   188565.73   4209.58 o 
   8   9   5    40929.68    42993.54   1153.34 o 
   9   9   5    17703.75    19079.27    730.11 o 
  10   9   5     1706.94     1705.34    460.25 o 
  11   9   5    48533.19    51232.09   1438.92 o 
  12   9   5    65459.41    66717.98   3327.41 o 
  13   9   5    24755.35    25302.88   2320.21 o 
  14   9   5       71.14     1189.05   1181.19 o 
   0  10   5    16559.22    16165.76    765.85 o 
   1  10   5    16039.49    15561.60    471.04 o 
   2  10   5   175886.80   164699.11   3133.49 o 
   3  10   5   212552.80   196808.53   3879.54 o 
   4  10   5    35466.86    34773.21    835.50 o 
   5  10   5     6839.30     7228.96    356.78 o 
   6  10   5       23.39       54.79    281.08 o 
   7  10   5    16523.29    16982.94    647.35 o 
   8  10   5    24268.75    25576.34    906.02 o 
   9  10   5      181.62      636.77    518.20 o 
  10  10   5    35618.57    37645.57   1312.19 o 
  11  10   5    88085.66    90802.52   2569.73 o 
  12  10   5    32471.26    32985.82   1592.78 o 
  13  10   5      972.70     2508.15   1162.97 o 
   1  11   5     3380.55     3645.06    281.93 o 
   2  11   5     8729.20     7898.96    370.49 o 
   3  11   5     6726.79     5752.59    340.82 o 
   4  11   5    19264.16    19178.32    649.61 o 
   5  11   5    12447.67    12199.76    476.11 o 
   6  11   5    29947.82    27898.45    879.79 o 
   7  11   5    37914.12    35664.54   1230.53 o 
   8  11   5    37777.68    38118.64   1277.27 o 
   9  11   5    10532.20    12718.53   1246.57 o 
  10  11   5    12918.78    16101.51    911.17 o 
  11  11   5    10956.91    12858.21    892.96 o 
  12  11   5    10021.30     9287.69   1034.49 o 
  13  11   5     1173.17     -331.47   1117.43 o 
   0  12   5    18257.83    16364.01    655.17 o 
   1  12   5    13642.44    13759.50    481.45 o 
   2  12   5    12578.19    11525.68    447.88 o 
   3  12   5    38125.79    37215.00    965.59 o 
   4  12   5      960.74      865.82    331.07 o 
   5  12   5    18177.69    17402.94    627.16 o 
   6  12   5    12508.13    10693.14    564.76 o 
   7  12   5     3829.24     4075.86    533.07 o 
   8  12   5    14611.08    15745.86    776.62 o 
   9  12   5     4082.90     3976.58    678.93 o 
  10  12   5    11361.44    12045.11    938.18 o 
  11  12   5    30767.64    32455.77   1455.43 o 
  12  12   5       40.94     -507.91    762.75 o 
  13  12   5     9667.00    10008.67   1361.62 o 
   1  13   5    93422.21    88857.03   1975.55 o 
   2  13   5    42665.89    40153.67   1046.98 o 
   3  13   5      579.05      229.35    327.97 o 
   4  13   5     5109.27     4077.32    389.55 o 
   5  13   5       14.94      339.82    369.19 o 
   6  13   5    60379.98    58702.92   1642.26 o 
   7  13   5   144850.66   146590.83   3544.69 o 
   8  13   5    38162.77    37393.60   1350.36 o 
   9  13   5     7320.19     8291.81    743.33 o 
  10  13   5       50.52      126.26    622.08 o 
  11  13   5    16462.02    17522.13   1256.11 o 
  12  13   5    33590.61    36621.63   2149.32 o 
   0  14   5    17658.23    16979.09    995.65 o 
   1  14   5    23715.86    23088.77    850.04 o 
   2  14   5    94217.09    92234.20   2339.53 o 
   3  14   5   140785.17   135567.84   2923.63 o 
   4  14   5    28533.45    26999.98    816.87 o 
   5  14   5     3436.56     3087.27    461.31 o 
   6  14   5      131.74      803.67    568.93 o 
   7  14   5     5522.15     5577.70    644.46 o 
   8  14   5    10455.12    12486.49    812.60 o 
   9  14   5     4331.00     3334.74    689.27 o 
  10  14   5    16430.82    17421.78    993.69 o 
  11  14   5    41414.74    44214.87   3698.57 o 
   1  15   5       78.97      198.55    460.76 o 
   2  15   5      328.09       57.48    462.80 o 
   3  15   5    16958.06    15615.90    741.61 o 
   4  15   5    23548.69    21698.04    871.57 o 
   5  15   5    15118.27    15120.35    818.36 o 
   6  15   5    12063.54    12342.17    781.23 o 
   7  15   5    10893.11    11175.16    914.21 o 
   8  15   5    18919.88    21282.24   1013.74 o 
   9  15   5    19525.94    19965.35   1042.51 o 
  10  15   5    17558.97    19491.55   1150.24 o 
  11  15   5     3696.17     4713.84    942.82 o 
   0  16   5    16470.12    19584.68   1169.59 o 
   1  16   5     6398.93     7307.30    603.99 o 
   2  16   5     3881.07     3860.68    556.93 o 
   3  16   5    33097.92    32568.51   1145.35 o 
   4  16   5      155.04      392.27    503.68 o 
   5  16   5    30037.95    29422.41   1117.14 o 
   6  16   5     7314.36     9056.84    887.90 o 
   7  16   5     1742.85     1604.73    751.61 o 
   8  16   5    10800.90    10385.14    842.17 o 
   9  16   5     7229.75     7609.25    942.13 o 
  10  16   5     4302.16     5085.38   1359.03 o 
   1  17   5    70124.71    70438.91   1941.24 o 
   2  17   5    32353.40    32637.22   1159.76 o 
   3  17   5       71.61      489.86    558.65 o 
   4  17   5       88.92     -642.26    526.67 o 
   5  17   5      443.42       24.50    738.99 o 
   6  17   5    59714.73    59212.31   2138.46 o 
   7  17   5    88910.03    89432.08   2829.11 o 
   8  17   5    25376.28    28218.44   1397.78 o 
   9  17   5     1837.73     2257.17    883.47 o 
   0  18   5    17850.49    18203.27   1255.18 o 
   1  18   5    10889.75    11801.86    767.44 o 
   2  18   5    65841.88    67713.71   1918.78 o 
   3  18   5    26387.91    28031.93   1095.11 o 
   4  18   5    24840.57    27124.77   1037.87 o 
   5  18   5       27.44      691.74    799.71 o 
   6  18   5       35.22      981.96    873.91 o 
   7  18   5     1803.42     1986.36    932.49 o 
   8  18   5     4800.48     6593.89    964.14 o 
   1  19   5     3381.60     4295.60    690.40 o 
   2  19   5      119.24      956.20    642.98 o 
   3  19   5     3134.73     4160.84    842.74 o 
   4  19   5    14399.94    20378.09   1577.33 o 
   5  19   5    16890.10    19819.19   1677.64 o 
   6  19   5     8387.04     8900.28   1043.30 o 
   0  20   5     5855.73     7537.46   1457.38 o 
   1  20   5     5634.22     8056.32    798.23 o 
   2  20   5     8629.92     9476.86    831.04 o 
   3  20   5    32339.97    34464.32   1359.26 o 
   4  20   5      495.95     1417.67    954.63 o 
   0   0   6   280245.78   269940.31   9588.14 o 
   1   0   6   170871.06   159562.17   4669.82 o 
   2   0   6     2216.52     1337.21    636.04 o 
   3   0   6     7022.51     7131.63    911.46 o 
   4   0   6    27794.14    26277.01   1125.66 o 
   5   0   6   337657.47   338534.94   9665.69 o 
   6   0   6   238736.61   257873.73   8289.90 o 
   7   0   6      195.28      791.35    866.02 o 
   8   0   6   105311.23   104142.53   3799.70 o 
   9   0   6    28851.56    28643.27   1572.65 o 
  10   0   6     9638.94     7609.41   1192.54 o 
  11   0   6     6640.13     6303.96    964.03 o 
  12   0   6    12433.56    10820.28   1247.56 o 
  13   0   6   195179.56   198860.84   8513.99 o 
  14   0   6    99315.92    98274.37   4814.71 o 
  15   0   6    34157.70    33286.05   2893.10 o 
   1   1   6     2200.04     1499.99    340.63 o 
   2   1   6     3288.65     2983.28    380.10 o 
   3   1   6    65797.91    65013.66   1850.48 o 
   4   1   6   191759.98   203456.14   4491.83 o 
   5   1   6   129036.26   136255.00   2880.40 o 
   6   1   6     1174.85      -72.90    389.23 o 
   7   1   6    18145.26    17066.93   1023.41 o 
   8   1   6    12362.25    12147.64    906.22 o 
   9   1   6   102450.25    99309.80   2621.62 o 
  10   1   6    50161.54    49618.33   2242.86 o 
  11   1   6    34928.29    37248.52   1426.73 o 
  12   1   6     5601.98     5765.55    857.38 o 
  13   1   6     1133.13      234.65    780.18 o 
  14   1   6    28006.47    26865.55   1395.37 o 
  15   1   6    19688.12    21083.47   1680.70 o 
   0   2   6     3961.71     4114.64    444.23 o 
   1   2   6     1002.37     1475.28    276.69 o 
   2   2   6    15236.45    16763.22    691.38 o 
   3   2   6     4730.65     4030.09    381.78 o 
   4   2   6     9032.87     9805.65    527.90 o 
   5   2   6     2126.27     2283.12    267.97 o 
   6   2   6     1716.87     1658.66    271.18 o 
   7   2   6      554.51      653.84    359.99 o 
   8   2   6      243.93      189.02    286.36 o 
   9   2   6       16.52      -42.71    679.83 o 
  10   2   6     7157.77     6475.72    792.42 o 
  11   2   6     2254.40     2974.08    634.02 o 
  12   2   6     2206.60     2058.03    708.16 o 
  13   2   6     1100.34      157.15    706.95 o 
  14   2   6     1931.34     -609.55   1347.14 o 
  15   2   6      204.78    -1487.64   1223.56 o 
   1   3   6    31736.59    30813.33    872.64 o 
   2   3   6    36070.54    36948.06   1055.78 o 
   3   3   6    42111.14    39004.77   1091.99 o 
   4   3   6   224563.83   222898.94   4896.65 o 
   5   3   6   139919.45   140163.19   3051.02 o 
   6   3   6     1184.95     1445.84    282.24 o 
   7   3   6     2568.78     2374.43    318.49 o 
   8   3   6    21550.37    21954.65    878.18 o 
   9   3   6   157232.19   153133.55   3519.60 o 
  10   3   6   104118.65   105427.27   3602.32 o 
  11   3   6     8588.38     9310.65    871.87 o 
  12   3   6    17548.55    18742.64   1033.67 o 
  13   3   6      116.05     -364.98    684.61 o 
  14   3   6    13827.15    12383.70    982.29 o 
  15   3   6    20016.56    20456.49   2093.93 o 
   0   4   6   483772.72   469082.50  13161.65 o 
   1   4   6   292037.25   284522.94   7619.26 o 
   2   4   6      548.09      429.52    214.61 o 
   3   4   6    11013.59    10797.07    542.62 o 
   4   4   6    22700.46    21214.55    754.03 o 
   5   4   6   162064.66   157498.44   3651.11 o 
   6   4   6    54261.63    49817.05   1365.35 o 
   7   4   6     2086.47     1533.46    358.26 o 
   8   4   6    79975.35    77699.05   2004.52 o 
   9   4   6    23201.53    23090.41   1189.01 o 
  10   4   6    11034.27    10611.35   1284.17 o 
  11   4   6      953.59      492.63    765.95 o 
  12   4   6     1884.79     1884.53    659.80 o 
  13   4   6   105590.63   106779.84   3109.44 o 
  14   4   6    70457.95    67645.99   2784.52 o 
  15   4   6    27814.07    25661.64   1556.75 o 
   1   5   6     1039.31     1053.16    262.69 o 
   2   5   6    23264.61    24536.67    686.83 o 
   3   5   6    18120.49    16683.49    611.59 o 
   4   5   6    78206.63    73796.16   1852.47 o 
   5   5   6    47727.44    46396.85   1163.78 o 
   6   5   6       69.13     -183.30    284.51 o 
   7   5   6    12711.91    12697.84    558.95 o 
   8   5   6    13128.81    12466.29    753.07 o 
   9   5   6    85840.43    85637.41   2278.16 o 
  10   5   6    43213.20    41607.20   1398.37 o 
  11   5   6    19106.63    18415.15   2014.19 o 
  12   5   6     3200.37     4277.84    831.76 o 
  13   5   6     1602.20     -489.23    461.32 o 
  14   5   6     3989.26     2444.69    954.87 o 
  15   5   6     8541.28     9407.91   1485.01 o 
   0   6   6    27837.79    26734.66    988.25 o 
   1   6   6      461.38     -330.10    247.81 o 
   2   6   6     4516.42     3522.03    372.79 o 
   3   6   6      878.67      736.25    247.21 o 
   4   6   6      792.45     -129.30    208.24 o 
   5   6   6     3949.45     4403.12    578.62 o 
   6   6   6     7635.24     7469.88    416.84 o 
   7   6   6     1110.01      971.47    335.04 o 
   8   6   6     6052.03     6726.42    452.87 o 
   9   6   6      448.55       95.33    385.02 o 
  10   6   6     7554.71     7735.71    525.50 o 
  11   6   6     6176.87     4408.13    704.85 o 
  12   6   6       10.69     -524.78    625.10 o 
  13   6   6     3443.09     3286.98    763.98 o 
  14   6   6     1580.82      667.15   1025.74 o 
  15   6   6       61.69     -241.09    959.62 o 
   1   7   6    46811.57    44618.49   1121.15 o 
   2   7   6    30933.08    28057.47    776.52 o 
   3   7   6    77774.48    75265.00   1594.04 o 
   4   7   6   123638.78   113169.22   2506.64 o 
   5   7   6   117210.51   112138.83   2503.58 o 
   6   7   6     1211.71     1041.69    339.59 o 
   7   7   6      266.23      -75.15    328.67 o 
   8   7   6    12366.25    13214.24    576.06 o 
   9   7   6   157363.83   157424.47   3335.92 o 
  10   7   6    64323.14    60891.75   1510.86 o 
  11   7   6     6210.35     6301.31    645.36 o 
  12   7   6    19228.37    19901.83   1119.45 o 
  13   7   6      218.74     -853.11    698.14 o 
  14   7   6    19906.83    18375.82   1339.29 o 
   0   8   6   273617.69   247832.97   6753.43 o 
   1   8   6   307709.41   289702.34   5917.64 o 
   2   8   6     3371.77     3519.48    313.23 o 
   3   8   6     2210.47     2263.04    301.01 o 
   4   8   6    11991.54    11599.84    449.61 o 
   5   8   6   161721.91   155586.08   3580.51 o 
   6   8   6    71000.09    67093.13   1753.60 o 
   7   8   6      109.62     -113.45    346.69 o 
   8   8   6    56190.08    56984.54   1419.87 o 
   9   8   6    27854.21    28257.34    917.15 o 
  10   8   6     4619.37     5106.02    515.99 o 
  11   8   6      559.61      -14.85    521.43 o 
  12   8   6     5411.39     6058.14    752.53 o 
  13   8   6   111013.24   105371.50   5118.97 o 
  14   8   6    59662.49    59418.68   2871.34 o 
   1   9   6     1331.65     1541.13    284.73 o 
   2   9   6     1077.48     1021.59    259.86 o 
   3   9   6    33466.80    30661.72    799.01 o 
   4   9   6    19629.24    18133.42    542.42 o 
   5   9   6    40129.62    39377.91    945.73 o 
   6   9   6     5853.53     5662.69    436.77 o 
   7   9   6    22762.63    22025.44   1234.92 o 
   8   9   6    20944.72    21407.96    757.71 o 
   9   9   6    82203.72    80034.93   1886.39 o 
  10   9   6    14501.19    15004.02    712.24 o 
  11   9   6    14539.14    15025.95    812.55 o 
  12   9   6      127.93      768.18    984.82 o 
  13   9   6     7137.35     7639.08   1854.07 o 
  14   9   6     5596.95     5420.74   1332.96 o 
   0  10   6    32023.28    30135.40    980.90 o 
   1  10   6     5933.64     5386.08    332.13 o 
   2  10   6    21379.95    21246.82    629.23 o 
   3  10   6    28383.65    26628.80    714.80 o 
   4  10   6      434.25      772.52    286.81 o 
   5  10   6    10874.41    11490.01    451.91 o 
   6  10   6    19085.37    17669.17    579.86 o 
   7  10   6      531.92      802.29    362.79 o 
   8  10   6    46060.58    44323.92   1247.29 o 
   9  10   6    12035.51    12698.87    745.33 o 
  10  10   6     3641.53     3762.71    646.78 o 
  11  10   6    12777.10    13731.09    920.80 o 
  12  10   6      389.20     1189.72   1330.10 o 
  13  10   6     7400.81     6657.55   2114.55 o 
   1  11   6    33942.07    31737.27    808.32 o 
   2  11   6    33034.04    30305.46    804.61 o 
   3  11   6    54691.32    50805.90   1139.97 o 
   4  11   6   124795.01   120889.21   2496.40 o 
   5  11   6    61506.84    55567.79   1355.67 o 
   6  11   6     8982.01     8104.88    551.17 o 
   7  11   6       74.55      -74.06    470.79 o 
   8  11   6     1791.87     1810.98    765.43 o 
   9  11   6   130311.50   128187.20   3277.18 o 
  10  11   6    71217.41    73764.21   2257.34 o 
  11  11   6    12173.78    11638.85    901.53 o 
  12  11   6    14852.16    14950.41   1225.44 o 
  13  11   6       85.77      587.52   1204.82 o 
   0  12   6   109254.51   101184.80   2684.71 o 
   1  12   6   137481.13   127673.90   2549.78 o 
   2  12   6      816.29      629.21    325.80 o 
   3  12   6     8600.65     7990.62    453.37 o 
   4  12   6    10426.11    10585.82    504.24 o 
   5  12   6    96088.73    85976.20   1942.58 o 
   6  12   6    45639.34    49210.90   1525.23 o 
   7  12   6      323.65      759.64    510.52 o 
   8  12   6    30019.27    30560.63   1196.16 o 
   9  12   6    16264.57    17601.73   1412.97 o 
  10  12   6     4258.73     4156.64    732.98 o 
  11  12   6      428.22       56.66    762.06 o 
  12  12   6    10138.04    12178.95   1377.78 o 
   1  13   6      720.81      639.65    335.06 o 
   2  13   6     2956.40     2995.83    377.73 o 
   3  13   6    22919.48    21449.33    754.35 o 
   4  13   6     7014.89     7485.07    475.79 o 
   5  13   6    28521.05    25718.46    842.54 o 
   6  13   6    13139.75    12994.19    730.86 o 
   7  13   6    37145.70    36885.33   1243.14 o 
   8  13   6     6393.24     6263.68    645.22 o 
   9  13   6    19600.44    20063.60    935.62 o 
  10  13   6     7254.33     7707.19   1036.79 o 
  11  13   6     7817.06     8869.76    953.89 o 
  12  13   6     4818.58     6841.30    968.71 o 
   0  14   6    40220.63    36848.87   1662.48 o 
   1  14   6     5534.13     5595.56    524.62 o 
   2  14   6    20544.55    20061.26    795.91 o 
   3  14   6    10030.64    10028.63    610.83 o 
   4  14   6     1623.50     1339.99    413.78 o 
   5  14   6    14797.95    13424.64    618.08 o 
   6  14   6    14982.21    15040.37    795.23 o 
   7  14   6       97.66      -20.97    521.39 o 
   8  14   6    19925.51    22204.31   1036.37 o 
   9  14   6     1387.39     1196.56    670.49 o 
  10  14   6    12316.58    11232.58    913.09 o 
  11  14   6     4138.40     5697.79   1029.26 o 
   1  15   6    12592.85    11938.24    676.61 o 
   2  15   6     6011.07     6867.52    584.81 o 
   3  15   6    25232.54    25405.37   1028.07 o 
   4  15   6    85858.10    82825.26   2227.66 o 
   5  15   6    45024.57    42563.32   1348.02 o 
   6  15   6     3725.46     3831.57    812.70 o 
   7  15   6      847.87      772.70    607.30 o 
   8  15   6     8864.18     9704.90    812.51 o 
   9  15   6    82736.48    84745.34   2463.70 o 
  10  15   6    50025.44    52304.76   2048.06 o 
   0  16   6    92558.95    89350.45   3293.94 o 
   1  16   6    70463.76    70155.88   1920.10 o 
   2  16   6      261.27      299.71    523.20 o 
   3  16   6    19394.20    19056.51    849.70 o 
   4  16   6    11019.28    11097.05    737.22 o 
   5  16   6    36627.42    39634.51   1625.57 o 
   6  16   6    15699.47    17102.75   1089.79 o 
   7  16   6      262.06        0.99    759.97 o 
   8  16   6    14028.54    15186.13   1333.14 o 
   9  16   6     4040.03     4371.74    829.70 o 
   1  17   6     7217.49     8537.49    817.61 o 
   2  17   6     4758.70     5467.06    639.79 o 
   3  17   6     6159.90     6497.96    664.77 o 
   4  17   6       81.03      356.24    605.43 o 
   5  17   6    15834.15    14876.25   1071.05 o 
   6  17   6    11120.18    14186.70   1771.84 o 
   7  17   6    33507.30    34280.33   1558.18 o 
   8  17   6     6080.08     7729.82    967.33 o 
   0  18   6    31203.00    32341.28   1697.51 o 
   1  18   6     3224.44     4644.11    668.64 o 
   2  18   6    16056.72    17096.02    876.42 o 
   3  18   6    26018.64    26197.77   1062.45 o 
   4  18   6     2921.88     4181.32   1150.16 o 
   5  18   6    18525.04    19677.47   1209.74 o 
   6  18   6    11708.96    14001.71   1123.76 o 
   7  18   6     2820.20     3263.44    929.64 o 
   1  19   6    15221.04    14747.09    873.89 o 
   2  19   6    15717.92    14601.12    880.31 o 
   3  19   6    23021.21    20976.21   1089.17 o 
   4  19   6    58520.98    55028.32   2090.69 o 
   5  19   6    33984.51    35942.12   1636.87 o 
   6  19   6      118.37       18.54    911.11 o 
   0  20   6    28572.63    31416.09   1754.70 o 
   1  20   6    43661.86    45334.51   1552.04 o 
   2  20   6     4470.72     5213.38    890.67 o 
   3  20   6    14402.50    17406.98   1750.13 o 
   4  20   6     7078.06     8112.25   1035.53 o 
   1   1   7    57336.59    54109.54   1411.73 o 
   2   1   7   113208.65   115474.02   3104.61 o 
   3   1   7     1106.91      188.76    493.36 o 
   4   1   7      416.84     -467.09    483.04 o 
   5   1   7      168.78      355.38    309.25 o 
   6   1   7   201775.66   208582.56   4329.39 o 
   7   1   7    84532.33    84450.89   1920.99 o 
   8   1   7    58405.18    59793.22   1578.52 o 
   9   1   7    11811.55    11416.39    951.59 o 
  10   1   7    13976.01    14028.43    814.10 o 
  11   1   7    12079.86    12785.86    918.06 o 
  12   1   7   135325.98   135521.75   4100.17 o 
  13   1   7    11041.82     9936.49    973.28 o 
  14   1   7      574.04      551.48   1025.13 o 
  15   1   7    13624.52    12120.00   1106.30 o 
   0   2   7    10417.14    10258.36    625.16 o 
   1   2   7      251.43      495.66    254.89 o 
   2   2   7   463885.28   469183.03  11479.75 o 
   3   2   7   200896.33   198316.83   4939.42 o 
   4   2   7    93257.48    92095.33   2286.72 o 
   5   2   7    57571.09    59017.33   1578.39 o 
   6   2   7     6591.57     7465.96    431.92 o 
   7   2   7    17667.95    17308.62    644.06 o 
   8   2   7    65383.23    64000.50   1607.98 o 
   9   2   7     9961.24    10516.39    799.03 o 
  10   2   7    80402.11    79732.93   2482.44 o 
  11   2   7    67609.56    65481.49   2283.03 o 
  12   2   7    50232.56    52115.79   2017.14 o 
  13   2   7    10565.26    10169.23    970.90 o 
  14   2   7    10002.10     8734.76    964.71 o 
  15   2   7    18020.37    17284.42   1189.06 o 
   1   3   7    20847.57    21510.51    711.98 o 
   2   3   7    77461.02    74972.70   2018.62 o 
   3   3   7      978.19     1452.24    397.50 o 
   4   3   7      574.21      758.67    316.63 o 
   5   3   7      402.20      232.61    297.74 o 
   6   3   7   156218.75   153467.69   3308.78 o 
   7   3   7    74370.23    69410.63   1611.48 o 
   8   3   7    95329.55    96799.74   2166.97 o 
   9   3   7     1589.50     1351.08    421.69 o 
  10   3   7     4199.32     5021.84    692.13 o 
  11   3   7     8674.42     8876.18    835.34 o 
  12   3   7    39221.47    40944.25   1734.29 o 
  13   3   7     7775.97     7304.86   1275.27 o 
  14   3   7     1544.65      804.62    898.75 o 
  15   3   7     6284.42     3334.23    914.79 o 
   0   4   7    14610.49    14786.54   1026.96 o 
   1   4   7    18275.20    19761.06    764.79 o 
   2   4   7     4446.44     4185.25    381.04 o 
   3   4   7     4618.68     3865.56    517.64 o 
   4   4   7       46.58      -69.54    277.47 o 
   5   4   7     2879.65     2765.40    363.36 o 
   6   4   7       92.44      466.54    273.35 o 
   7   4   7      104.47     -386.83    297.21 o 
   8   4   7    13069.65    13829.04    786.46 o 
   9   4   7       54.04     -233.70    360.70 o 
  10   4   7     2461.29     3562.59    899.69 o 
  11   4   7     4526.47     2885.25    770.96 o 
  12   4   7      405.32      381.01    692.29 o 
  13   4   7     1610.00     2279.83    779.26 o 
  14   4   7       65.75     -241.81    809.56 o 
  15   4   7       16.25      327.71    857.15 o 
   1   5   7    94047.75    88821.43   2369.41 o 
   2   5   7    70327.23    64511.30   1659.14 o 
   3   5   7     1348.27     1027.01    241.28 o 
   4   5   7    10690.26    10197.90    448.90 o 
   5   5   7      140.44     -151.32    309.25 o 
   6   5   7   211604.63   212925.84   4677.63 o 
   7   5   7    75492.81    74243.09   1792.12 o 
   8   5   7    31756.32    31069.18    929.11 o 
   9   5   7    11096.73    10168.11    866.10 o 
  10   5   7       84.71     -616.78    468.23 o 
  11   5   7    12651.59    14197.60   1028.70 o 
  12   5   7    81445.63    78747.02   2767.75 o 
  13   5   7    19386.31    17955.67   1813.60 o 
  14   5   7     2158.11      535.77   1133.85 o 
  15   5   7    22176.42    21297.74   1745.62 o 
   0   6   7    18338.07    17851.01    904.31 o 
   1   6   7       40.71     -377.94    280.33 o 
   2   6   7   362672.84   336497.72   7291.78 o 
   3   6   7   155812.31   146922.47   3076.60 o 
   4   6   7    92020.27    91577.13   2211.72 o 
   5   6   7    37237.48    38788.00   1045.80 o 
   6   6   7     4440.20     4978.68    410.65 o 
   7   6   7    12200.97    13012.48    553.12 o 
   8   6   7    39027.56    38685.84   1264.28 o 
   9   6   7     1735.69     1658.29    420.36 o 
  10   6   7    81858.98    80614.75   2161.95 o 
  11   6   7    66471.47    67563.96   2954.99 o 
  12   6   7    44112.53    44729.30   1961.79 o 
  13   6   7     7579.60     7411.64   1034.36 o 
  14   6   7     5181.35     4436.70    878.03 o 
   1   7   7    13027.29    13239.31    496.87 o 
   2   7   7    57199.10    51166.18   1237.04 o 
   3   7   7     2308.42     2528.54    313.34 o 
   4   7   7    10088.43     9192.55    446.47 o 
   5   7   7     2171.50     1808.87    310.60 o 
   6   7   7    91066.40    88408.81   2036.99 o 
   7   7   7    14850.08    15267.84    626.95 o 
   8   7   7    53080.86    51125.86   1373.08 o 
   9   7   7     1475.69     1009.15    427.67 o 
  10   7   7    22424.26    20338.16    819.30 o 
  11   7   7     3193.59     3576.25    694.80 o 
  12   7   7    37156.54    34954.24   1467.51 o 
  13   7   7     6335.30     5603.22    903.15 o 
  14   7   7     2326.85     -954.16    786.63 o 
   0   8   7    56366.45    53673.95   1602.18 o 
   1   8   7     2366.00     2388.16    353.83 o 
   2   8   7    16251.66    13796.68    517.02 o 
   3   8   7    12472.70    12447.85    652.39 o 
   4   8   7       66.84     -428.51    285.67 o 
   5   8   7     7592.80     9155.78    735.03 o 
   6   8   7    30105.85    29436.06    913.01 o 
   7   8   7      101.29     -235.70    371.89 o 
   8   8   7     4328.46     3284.12    449.44 o 
   9   8   7     5141.95     4853.67    516.06 o 
  10   8   7     3791.35     3617.61    534.58 o 
  11   8   7     7894.74     8040.05    857.53 o 
  12   8   7     1383.56      535.17    908.69 o 
  13   8   7     6107.62     5425.47    947.18 o 
  14   8   7     3740.54     2858.82   1269.69 o 
   1   9   7    84212.81    75847.59   1705.83 o 
   2   9   7   113595.24   107122.63   2339.67 o 
   3   9   7     3809.57     3553.92    365.06 o 
   4   9   7    12324.18    11074.88    481.91 o 
   5   9   7     3323.91     3742.66    372.59 o 
   6   9   7   144867.31   134415.92   3228.42 o 
   7   9   7   110254.05   108249.38   2451.15 o 
   8   9   7   105219.37   103774.62   2457.67 o 
   9   9   7    24309.43    24437.32    921.47 o 
  10   9   7     2637.69     2619.87    532.14 o 
  11   9   7    16003.37    13078.12    967.93 o 
  12   9   7    98443.91    87806.50   3797.34 o 
  13   9   7    11607.04    11555.93   1691.15 o 
   0  10   7    25415.55    24153.80    963.56 o 
   1  10   7     1279.33      908.89    320.23 o 
   2  10   7   265713.78   242361.89   4824.01 o 
   3  10   7   101261.46    87316.73   1978.28 o 
   4  10   7    68522.23    63149.79   1515.52 o 
   5  10   7     8181.95     7138.33    437.35 o 
   6  10   7       40.89      595.64    361.72 o 
   7  10   7     7903.84     7462.77    783.72 o 
   8  10   7    59446.23    56559.85   1480.79 o 
   9  10   7     8379.93     8528.85    879.75 o 
  10  10   7    35910.38    37968.94   1451.98 o 
  11  10   7    46388.98    44298.91   1646.71 o 
  12  10   7    38698.07    39032.41   3234.60 o 
  13  10   7     4506.75     3974.12   1284.42 o 
   1  11   7     3178.94     2712.96    365.33 o 
   2  11   7    13188.38    12592.55    529.92 o 
   3  11   7     6723.55     6437.56    418.87 o 
   4  11   7    14361.91    13175.51    593.50 o 
   5  11   7     2290.04     2249.37    499.41 o 
   6  11   7    34173.76    33491.32   1049.50 o 
   7  11   7    14960.31    14070.88    778.14 o 
   8  11   7    45733.88    45749.86   1743.06 o 
   9  11   7     2163.18     2603.70    656.84 o 
  10  11   7    21203.37    22627.26   1796.78 o 
  11  11   7     2789.15     1968.50    737.09 o 
  12  11   7    21651.97    21569.71   2379.18 o 
  13  11   7     2399.48     2202.62   1287.88 o 
   0  12   7    22295.58    19628.05    857.01 o 
   1  12   7     7859.73     8195.46    487.93 o 
   2  12   7    13950.90    13438.47    587.40 o 
   3  12   7    22383.07    21625.65    693.59 o 
   4  12   7      208.53      342.00    361.90 o 
   5  12   7    20297.92    18370.19    915.65 o 
   6  12   7     2288.88     1557.94    726.41 o 
   7  12   7     2478.55     3225.30    588.69 o 
   8  12   7    36190.41    33996.74   1298.62 o 
   9  12   7     4551.13     3419.07    612.71 o 
  10  12   7     6620.04     7095.34    892.42 o 
  11  12   7    12688.41    12906.77    963.72 o 
  12  12   7      762.04     -473.51   1151.74 o 
   1  13   7    71703.98    66518.02   1593.47 o 
   2  13   7    72965.77    65441.09   1642.32 o 
   3  13   7     2822.69     1961.98    401.90 o 
   4  13   7     1110.62      260.48    390.47 o 
   5  13   7      879.71     -217.41    450.05 o 
   6  13   7    92684.85    84406.24   2340.80 o 
   7  13   7    72798.60    66399.61   1869.21 o 
   8  13   7    34154.30    36038.67   1285.62 o 
   9  13   7    12516.18    12847.33    955.23 o 
  10  13   7      829.07      -69.48    696.16 o 
  11  13   7     7575.88     7660.51    953.21 o 
   0  14   7    20417.39    21132.30   1481.29 o 
   1  14   7     3615.78     2783.85    508.32 o 
   2  14   7   109866.80   104031.23   2811.41 o 
   3  14   7    29009.66    27454.15    891.83 o 
   4  14   7    30250.02    29186.86    924.48 o 
   5  14   7     3356.00     2846.78    556.78 o 
   6  14   7        0.27     -282.07    543.23 o 
   7  14   7     1430.98      393.08    566.22 o 
   8  14   7    10660.00    11789.69    797.88 o 
   9  14   7     2403.78     2376.82    708.07 o 
  10  14   7    31639.73    31755.00   1837.01 o 
  11  14   7    11773.52    12511.83   1101.01 o 
   1  15   7      700.26       95.59    543.01 o 
   2  15   7      178.79     -387.05    542.68 o 
   3  15   7      217.83      -17.69    519.45 o 
   4  15   7    34052.80    32742.46   1170.62 o 
   5  15   7     5739.05     5859.19   1078.64 o 
   6  15   7    23841.02    21989.74   1025.50 o 
   7  15   7      641.12      594.59    590.99 o 
   8  15   7    23957.14    23082.04   1090.40 o 
   9  15   7     2733.57     4360.77    816.84 o 
  10  15   7    18407.68    19608.48   1141.57 o 
   0  16   7     9882.05     9421.23    954.89 o 
   1  16   7     6730.35     8340.89    706.28 o 
   2  16   7    16893.68    15981.40    869.36 o 
   3  16   7    20252.85    19325.89    909.90 o 
   4  16   7       31.19     -850.25    566.83 o 
   5  16   7    22622.44    23478.59   1512.22 o 
   6  16   7    13705.44    14727.41   1480.60 o 
   7  16   7     3008.14     2905.32    846.73 o 
   8  16   7    16062.31    18402.69   1277.80 o 
   9  16   7     3969.99     3552.02   1277.09 o 
   1  17   7    28069.85    31173.79   1223.64 o 
   2  17   7    31407.09    29580.31   1197.29 o 
   3  17   7      636.73     1207.57    622.70 o 
   4  17   7     2518.23     2325.27    816.03 o 
   5  17   7      179.65     1497.84    825.87 o 
   6  17   7    75887.37    74958.59   3539.99 o 
   7  17   7    38004.88    39430.28   1790.22 o 
   8  17   7    28052.51    28224.82   1616.02 o 
   0  18   7    28744.58    29583.75   1596.75 o 
   1  18   7     2419.57     2224.42    696.90 o 
   2  18   7    78141.48    72139.56   2188.67 o 
   3  18   7    19112.65    18546.63    969.52 o 
   4  18   7    34388.23    32821.54   1519.99 o 
   5  18   7     1186.15     1159.52    862.91 o 
   6  18   7      427.12     1083.45    955.40 o 
   7  18   7     1218.72     1795.06    918.21 o 
   1  19   7     1267.77     1761.72    747.46 o 
   2  19   7      440.54      982.03    735.13 o 
   3  19   7      929.27     1401.29    712.06 o 
   4  19   7    22996.97    26406.88   2166.66 o 
   5  19   7     4434.62     7816.78   1873.15 o 
   0  20   7    23703.58    26054.52   2077.31 o 
   1  20   7     4037.40     4349.75    836.82 o 
   2  20   7     9734.51    11316.04    962.46 o 
   0   0   8    77606.82    81048.14   3899.47 o 
   1   0   8   307113.03   306626.78   8299.61 o 
   2   0   8    18736.93    20680.02   1578.88 o 
   3   0   8     4740.54     4762.38    764.03 o 
   4   0   8     4901.94     6033.24    798.23 o 
   5   0   8   341647.75   345412.28  10673.09 o 
   6   0   8    60892.75    67544.38   3400.73 o 
   7   0   8     2608.05     2576.11    958.90 o 
   8   0   8    70936.53    77054.80   2924.73 o 
   9   0   8    38084.38    37822.42   2967.82 o 
  10   0   8    16856.72    17456.16   2146.11 o 
  11   0   8     2913.50      846.96    983.96 o 
  12   0   8     2351.60     1445.01   1150.11 o 
  13   0   8   206532.77   206068.09  10737.58 o 
  14   0   8    36990.81    34412.05   3034.26 o 
  15   0   8    33531.68    30682.91   4306.43 o 
   1   1   8    30681.62    29523.69    826.19 o 
   2   1   8    14841.80    14556.74    653.90 o 
   3   1   8    80834.26    81003.86   2580.35 o 
   4   1   8    96216.10   104228.22   2843.43 o 
   5   1   8   118282.66   116369.76   2924.93 o 
   6   1   8     4966.69     5696.55    503.81 o 
   7   1   8     1671.42     1512.25    543.10 o 
   8   1   8     1305.82     1643.13    966.56 o 
   9   1   8   185705.36   187162.27   4984.71 o 
  10   1   8    38521.43    42700.68   2270.54 o 
  11   1   8     9490.16    10057.58   1044.28 o 
  12   1   8    13478.58    13634.66   1186.73 o 
  13   1   8     4363.17     3697.71    889.45 o 
  14   1   8     8252.07     8362.71   1028.40 o 
  15   1   8    24462.30    21077.60   1417.93 o 
   0   2   8     1274.36     1521.15    444.48 o 
   1   2   8      342.13      287.79    285.12 o 
   2   2   8     1177.29     1237.35    343.57 o 
   3   2   8      341.77     -286.13    409.17 o 
   4   2   8     2649.38     3970.16    444.79 o 
   5   2   8      137.24        1.79    417.00 o 
   6   2   8      442.94       97.21    343.12 o 
   7   2   8       12.36      213.66    362.52 o 
   8   2   8      319.25     -166.07    406.14 o 
   9   2   8      318.51      630.08    591.92 o 
  10   2   8     4668.27     6192.70   1545.68 o 
  11   2   8     1860.35     2006.50    739.72 o 
  12   2   8        0.50      557.70    749.56 o 
  13   2   8     1231.42      144.46    808.40 o 
  14   2   8      220.15     -223.35    858.65 o 
  15   2   8       75.54     -988.35    877.40 o 
   1   3   8    75686.23    73100.88   1661.55 o 
   2   3   8    23034.29    22493.72    764.46 o 
   3   3   8    44144.42    41462.13   1327.17 o 
   4   3   8    54858.99    53990.40   1503.38 o 
   5   3   8   153337.41   155647.78   3720.62 o 
   6   3   8     7736.66     8225.97    509.27 o 
   7   3   8      281.25       74.62    336.94 o 
   8   3   8     1573.34     1212.13    503.90 o 
   9   3   8   159306.94   175249.56   6162.61 o 
  10   3   8     9037.41     7975.48   1238.55 o 
  11   3   8    38055.63    37510.05   2101.65 o 
  12   3   8    20980.75    21038.05   1243.13 o 
  13   3   8      544.48      494.94   1290.95 o 
  14   3   8     7546.60     5664.87    947.69 o 
  15   3   8    30516.88    28780.07   1699.90 o 
   0   4   8    58945.59    57144.13   2297.44 o 
   1   4   8   423541.06   407118.13   9345.13 o 
   2   4   8    12066.95    10757.40    578.56 o 
   3   4   8     2223.97     1948.92    358.46 o 
   4   4   8       86.59     -263.43    269.45 o 
   5   4   8   256515.16   251376.47   5558.70 o 
   6   4   8    26020.50    23796.57    815.49 o 
   7   4   8     6216.23     6269.85    434.29 o 
   8   4   8    32662.14    34742.58   1457.30 o 
   9   4   8    39425.32    40712.57   1396.85 o 
  10   4   8     7431.19     7463.98    797.81 o 
  11   4   8     7796.38     7384.92    832.56 o 
  12   4   8      540.09      601.49    720.34 o 
  13   4   8   152767.53   156258.56   4285.67 o 
  14   4   8    21834.25    22792.58   1285.62 o 
   1   5   8    19588.64    18245.66    721.57 o 
   2   5   8     7080.31     6672.67    397.78 o 
   3   5   8    50783.02    50890.26   1439.07 o 
   4   5   8    17145.55    15909.64    694.95 o 
   5   5   8    85514.06    84659.74   2236.88 o 
   6   5   8     9956.24     9753.22    579.18 o 
   7   5   8    20775.14    19055.21    849.28 o 
   8   5   8      515.42     -525.35    513.42 o 
   9   5   8   139213.14   143058.53   3694.74 o 
  10   5   8     5262.10     5679.49    858.02 o 
  11   5   8    13739.99    13847.32   1398.34 o 
  12   5   8     1225.62      949.36    647.89 o 
  13   5   8      394.89     -271.84    737.01 o 
  14   5   8     4372.14     1425.11    937.67 o 
   0   6   8     2877.34     2621.82    429.61 o 
   1   6   8     9097.49     8013.86    509.53 o 
   2   6   8     9066.40     8886.20    469.82 o 
   3   6   8     3441.51     3453.12    334.51 o 
   4   6   8      111.79     -440.11    293.41 o 
   5   6   8    12479.14    11100.89    531.18 o 
   6   6   8     1807.11     1346.38    384.95 o 
   7   6   8     2077.59     1357.06    480.94 o 
   8   6   8    10338.44     9716.98    749.90 o 
   9   6   8     8976.15    10019.74    612.21 o 
  10   6   8     5510.61     2818.29    863.17 o 
  11   6   8     9417.31     8759.49    973.03 o 
  12   6   8        6.67      -70.06    727.18 o 
  13   6   8     2863.13     1299.71    815.36 o 
  14   6   8     3628.48     2758.23    994.12 o 
   1   7   8    17560.61    17029.89    595.15 o 
   2   7   8    39979.89    37374.58   1059.68 o 
   3   7   8    75093.56    71252.85   1629.13 o 
   4   7   8    54031.72    51957.52   1340.89 o 
   5   7   8   115818.13   113273.30   2508.80 o 
   6   7   8    10661.72     9927.82    743.69 o 
   7   7   8     1726.00     1515.06    421.64 o 
   8   7   8      209.96      445.85    449.46 o 
   9   7   8   172489.00   171402.11   4039.22 o 
  10   7   8    37663.27    36615.92   1623.47 o 
  11   7   8     6585.30     5981.37    933.10 o 
  12   7   8    13774.88    11333.78   1123.15 o 
  13   7   8      247.06     -328.67    772.47 o 
  14   7   8     6456.05     5163.83    936.39 o 
   0   8   8   226827.67   221066.66   6289.40 o 
   1   8   8   199639.06   181898.73   3851.24 o 
   2   8   8     3182.53     2285.61    401.92 o 
   3   8   8     5061.90     5105.17    412.46 o 
   4   8   8     1024.99      187.22    327.67 o 
   5   8   8   165709.91   159982.30   3801.02 o 
   6   8   8    51603.41    55249.05   1413.26 o 
   7   8   8       55.15       -7.50    408.52 o 
   8   8   8    33084.58    31842.42   1073.80 o 
   9   8   8    24258.31    24726.87   1387.63 o 
  10   8   8     8073.64     8888.49    778.37 o 
  11   8   8      112.37    -1114.70    743.14 o 
  12   8   8       22.21      -29.08    722.36 o 
  13   8   8   125423.46   118832.63   4683.40 o 
   1   9   8     3888.36     3975.34    460.70 o 
   2   9   8     3336.30     3458.80    390.10 o 
   3   9   8    36284.60    31624.73    975.64 o 
   4   9   8    10151.66    10172.84    525.67 o 
   5   9   8    35364.68    35318.28    989.95 o 
   6   9   8        0.35     -505.12    336.75 o 
   7   9   8    30213.49    27692.17    931.38 o 
   8   9   8     2910.57     2602.16    506.30 o 
   9   9   8    45403.97    42934.56   1508.86 o 
  10   9   8     4304.13     3026.59    755.38 o 
  11   9   8    21660.47    17736.45   1512.23 o 
  12   9   8      487.50     -716.81   1017.64 o 
  13   9   8     5364.14     3814.09   1204.64 o 
   0  10   8    29372.89    26725.04   1054.02 o 
   1  10   8     2989.88     2648.61    383.86 o 
   2  10   8    10709.28    10338.34    513.20 o 
   3  10   8    14872.79    12249.13    551.72 o 
   4  10   8       42.81      -89.56    369.27 o 
   5  10   8    14030.91    13036.03    562.97 o 
   6  10   8    12259.11    12802.35    591.96 o 
   7  10   8     1673.29     1085.41    470.31 o 
   8  10   8    13198.44    12811.82    690.65 o 
   9  10   8      905.16     1535.47    572.70 o 
  10  10   8     4345.95     4158.86    732.20 o 
  11  10   8    18907.81    16217.95   1811.67 o 
  12  10   8       89.01      323.47   1044.47 o 
  13  10   8     9994.27     8605.69   1342.29 o 
   1  11   8    38442.40    34884.90    971.08 o 
   2  11   8    12924.26    12629.55    546.30 o 
   3  11   8    73713.23    66806.93   1549.36 o 
   4  11   8    45701.51    41117.96   1239.36 o 
   5  11   8   100772.43    88680.53   2267.41 o 
   6  11   8    10273.52     9472.85    613.91 o 
   7  11   8     1069.73      913.99    731.71 o 
   8  11   8       17.67      865.87    614.45 o 
   9  11   8   174014.95   161080.55   5396.76 o 
  10  11   8    29738.96    30614.45   1304.14 o 
  11  11   8     5721.68     4635.39    938.54 o 
  12  11   8    17029.32    15804.40   1619.06 o 
   0  12   8    17840.58    15829.75    797.73 o 
   1  12   8   163654.08   156824.72   3311.31 o 
   2  12   8    11818.56    10677.98    628.06 o 
   3  12   8     5887.68     4746.55    463.56 o 
   4  12   8      368.67     -627.76    418.51 o 
   5  12   8   116238.42   103601.32   2960.81 o 
   6  12   8     6903.36     6959.77    686.80 o 
   7  12   8      369.40     1540.61    570.71 o 
   8  12   8    20512.92    20576.41   1266.57 o 
   9  12   8    19498.46    19415.79   1439.25 o 
  10  12   8     3935.39     3417.36    834.27 o 
  11  12   8       16.25     -526.85    740.85 o 
  12  12   8      514.11      424.07   1093.58 o 
   1  13   8      259.09       36.34    390.55 o 
   2  13   8     2219.47     1818.63    470.26 o 
   3  13   8    13449.05    11347.90    690.36 o 
   4  13   8       14.12     -676.43    590.75 o 
   5  13   8    45567.80    41579.38   1417.91 o 
   6  13   8     2248.78     1308.20    574.07 o 
   7  13   8    31589.52    30544.61   1242.65 o 
   8  13   8     2038.27      724.68    678.53 o 
   9  13   8    29806.84    26696.87   1812.50 o 
  10  13   8      362.35       72.16    732.75 o 
  11  13   8    15081.86    13737.54   1053.40 o 
   0  14   8    24801.37    21420.79   2339.23 o 
   1  14   8     4287.09     3903.65    621.42 o 
   2  14   8     9678.11    10091.29   1071.62 o 
   3  14   8    54627.79    47571.79   1354.12 o 
   4  14   8      146.29     -486.03    477.40 o 
   5  14   8    31226.59    28972.33   1273.25 o 
   6  14   8    10339.72     8492.53    742.60 o 
   7  14   8     1785.29     1283.03    633.48 o 
   8  14   8    15787.71    16012.15   1074.48 o 
   9  14   8     3505.54     2550.39    737.80 o 
  10  14   8     1832.27     1303.45    746.04 o 
   1  15   8    42059.69    36970.33   1474.19 o 
   2  15   8    10592.57    11022.85   1131.89 o 
   3  15   8    32597.63    30852.61   1245.04 o 
   4  15   8    33259.96    30611.32   1361.84 o 
   5  15   8    56142.86    52550.95   1785.26 o 
   6  15   8     6195.26     6807.46    976.48 o 
   7  15   8        9.93     -302.96    643.82 o 
   8  15   8      293.47     -300.93    695.17 o 
   9  15   8   103929.94   101185.14   3947.23 o 
  10  15   8    11247.45    11438.53    999.22 o 
   0  16   8    21250.91    21479.43   1556.54 o 
   1  16   8   122370.53   104724.11   3135.40 o 
   2  16   8     1264.21     1688.55    726.88 o 
   3  16   8    11961.06    10618.78    848.72 o 
   4  16   8     3016.77     2693.18   1065.18 o 
   5  16   8    56212.84    54819.19   2660.93 o 
   6  16   8    10673.07    10995.89   1081.12 o 
   7  16   8     1342.83       92.81   1325.11 o 
   8  16   8     3724.51     4494.43    931.04 o 
   9  16   8     6640.88     5953.71    924.19 o 
   1  17   8     5556.79     5726.80   1092.24 o 
   2  17   8     2304.36     2810.08    781.97 o 
   3  17   8     6502.69     5007.26    808.61 o 
   4  17   8       35.59    -1046.99    914.29 o 
   5  17   8    11240.98    13175.11   2008.30 o 
   6  17   8     3043.64     3630.63   1002.39 o 
   7  17   8    48416.22    44271.36   2242.50 o 
   8  17   8       74.13     -265.38    980.31 o 
   0  18   8    17124.41    18036.10   1849.38 o 
   1  18   8     5650.66     5386.28    879.84 o 
   2  18   8     8096.55     9723.78   1956.53 o 
   3  18   8    16191.58    15222.18   1033.16 o 
   4  18   8       29.06     1187.03   1260.09 o 
   5  18   8    24841.25    25190.56   1430.91 o 
   6  18   8     8401.87     9824.63   1148.78 o 
   1  19   8    13446.63    12709.16   1171.59 o 
   2  19   8     7107.73     6925.14    970.92 o 
   3  19   8    20737.63    19586.53   1292.98 o 
   4  19   8    19927.80    20368.39   1328.80 o 
   0  20   8     7381.24     7574.14   1989.11 o 
   1   1   9    35227.91    35299.72   1027.24 o 
   2   1   9   104455.69   104633.75   2300.92 o 
   3   1   9      268.53     -767.81    511.88 o 
   4   1   9     2546.49     3564.63    561.76 o 
   5   1   9      209.52       71.59    538.36 o 
   6   1   9   178592.28   184940.69   4477.25 o 
   7   1   9    23759.00    23851.67    977.33 o 
   8   1   9    57667.05    59611.05   2917.70 o 
   9   1   9    12341.05    12034.39   1507.46 o 
  10   1   9     1076.27      335.57    681.32 o 
  11   1   9     1579.26      630.91    739.67 o 
  12   1   9   104783.03   106213.93   4056.49 o 
  13   1   9     3602.77     2145.85    886.59 o 
  14   1   9      999.24    -1245.52   1215.18 o 
   0   2   9     3816.96     3171.84    570.72 o 
   1   2   9    14090.17    15105.68    584.03 o 
   2   2   9   444244.75   456152.91  10570.25 o 
   3   2   9    73107.27    74721.63   2240.05 o 
   4   2   9   114394.73   116460.10   4184.14 o 
   5   2   9    52100.63    53255.88   1643.28 o 
   6   2   9    13147.10    14341.48    825.80 o 
   7   2   9     7475.76     6960.34    658.32 o 
   8   2   9    75210.73    78982.90   3329.76 o 
   9   2   9    15899.19    16666.19   1738.40 o 
  10   2   9   109143.96   114217.16   3530.40 o 
  11   2   9    14433.78    13355.26   1368.95 o 
  12   2   9    53839.43    54759.68   2436.35 o 
  13   2   9    21419.97    20889.91   2431.98 o 
  14   2   9     6089.59     4463.56   1473.49 o 
   1   3   9     7546.95     6892.63    491.17 o 
   2   3   9    79532.11    81619.99   2028.79 o 
   3   3   9     3794.59     3189.08    474.26 o 
   4   3   9     2163.50     2890.80    446.26 o 
   5   3   9     6447.11     7529.10    534.00 o 
   6   3   9   140318.75   144941.75   3530.75 o 
   7   3   9     8260.57     8620.14    610.14 o 
   8   3   9    75214.80    76804.88   2071.89 o 
   9   3   9     5669.10     5319.18    735.28 o 
  10   3   9     8360.55     8533.86    861.04 o 
  11   3   9      450.25     -466.70    724.89 o 
  12   3   9    69997.75    74058.65   2604.18 o 
  13   3   9     2367.76     2938.49    884.46 o 
  14   3   9      520.79      274.88   1031.46 o 
   0   4   9    31100.69    29626.98   1234.51 o 
   1   4   9     1111.67     1380.17    343.29 o 
   2   4   9    12793.71    13368.15    635.16 o 
   3   4   9     2991.85     1928.68    441.90 o 
   4   4   9       40.70      596.02    664.09 o 
   5   4   9     1006.64      564.30    454.60 o 
   6   4   9      649.91     1427.33    437.19 o 
   7   4   9      322.03      250.10    423.11 o 
   8   4   9     9558.35     9851.30    674.42 o 
   9   4   9      725.49     -361.31    629.33 o 
  10   4   9      413.90      731.84    855.38 o 
  11   4   9      213.42      233.89    713.47 o 
  12   4   9      159.73      658.44    795.93 o 
  13   4   9      258.06      208.10    830.51 o 
  14   4   9     1052.54      -92.23   1224.84 o 
   1   5   9    26725.88    24438.44    812.56 o 
   2   5   9   116812.04   113791.62   2972.96 o 
   3   5   9    15269.97    13786.59    672.64 o 
   4   5   9    14226.37    14720.25    569.21 o 
   5   5   9     6397.94     6069.16    533.12 o 
   6   5   9   234981.75   226336.23   5479.49 o 
   7   5   9    24340.05    22441.59    975.22 o 
   8   5   9    69035.70    67711.80   2086.04 o 
   9   5   9    36759.78    35391.67   1450.10 o 
  10   5   9      753.42     -168.07    632.45 o 
  11   5   9     3482.63     3232.62   1015.00 o 
  12   5   9   108715.90    97929.15   3208.64 o 
  13   5   9     2287.00      371.69    923.89 o 
  14   5   9     2475.04     1598.67    913.41 o 
   0   6   9     3577.27     2535.45    484.74 o 
   1   6   9    13794.54    12383.82    589.83 o 
   2   6   9   475896.75   439645.28  10789.47 o 
   3   6   9    20435.59    19452.52   1034.84 o 
   4   6   9    60529.00    62067.92   1511.82 o 
   5   6   9    32280.09    32695.29   1046.11 o 
   6   6   9     6572.49     5980.43    496.57 o 
   7   6   9     3854.77     3611.04    507.18 o 
   8   6   9    82104.47    78813.00   2026.58 o 
   9   6   9      248.05      210.98    544.35 o 
  10   6   9    60435.00    63391.64   2313.90 o 
  11   6   9    22006.57    16606.00   1036.86 o 
  12   6   9    36275.82    34309.88   2052.92 o 
  13   6   9    10179.43     7498.93   1417.90 o 
  14   6   9     3055.63     1269.44    737.47 o 
   1   7   9      759.38       20.33    367.56 o 
   2   7   9    45743.54    39449.30   1139.34 o 
   3   7   9     1577.99      895.79    356.91 o 
   4   7   9     9732.98     8595.92    496.00 o 
   5   7   9     7169.63     6801.54    487.66 o 
   6   7   9    85767.51    80006.20   1912.58 o 
   7   7   9      755.20       14.67    493.39 o 
   8   7   9    61896.93    58685.42   1630.71 o 
   9   7   9     2780.87     2786.34    549.33 o 
  10   7   9    14127.64    12540.98    976.79 o 
  11   7   9      231.80     -617.66    694.76 o 
  12   7   9    35409.05    31706.53   1433.35 o 
  13   7   9      647.29     -953.15   1145.93 o 
   0   8   9    18040.93    16567.04    852.68 o 
   1   8   9    20023.71    19456.82    672.29 o 
   2   8   9     6859.07     5702.42    538.25 o 
   3   8   9    11013.32    10155.90    543.46 o 
   4   8   9       28.93       69.40    393.96 o 
   5   8   9     2154.57     2171.07    433.42 o 
   6   8   9    24012.36    20398.51   1275.00 o 
   7   8   9       51.19     -659.48    439.65 o 
   8   8   9    14025.63    14401.31    972.89 o 
   9   8   9     2357.17     2086.05    609.68 o 
  10   8   9     4272.68     4105.47   1020.29 o 
  11   8   9     6739.96     5725.08    828.33 o 
  12   8   9      229.49     -308.46    774.35 o 
  13   8   9     2409.50     2272.05    986.30 o 
   1   9   9    55076.89    50211.61   1247.74 o 
   2   9   9   107123.46    98643.33   2224.13 o 
   3   9   9     6833.10     6597.40    489.29 o 
   4   9   9    22578.76    20777.20    764.54 o 
   5   9   9    11846.20    11819.68    777.76 o 
   6   9   9   157792.20   156100.30   3349.38 o 
   7   9   9    20006.30    18585.68    985.65 o 
   8   9   9    54007.38    51944.67   1874.94 o 
   9   9   9    21113.15    22479.36   1357.98 o 
  10   9   9      239.73     -155.48    556.13 o 
  11   9   9     1055.96     -106.54    736.68 o 
  12   9   9   113493.11   106001.40   5960.10 o 
  13   9   9     2966.49      723.96   1159.69 o 
   0  10   9    18596.94    16622.62    827.89 o 
   1  10   9      741.03      249.15    348.38 o 
   2  10   9   188854.25   170512.88   3656.48 o 
   3  10   9    21041.41    19289.15    930.51 o 
   4  10   9    49807.05    46219.18   1305.46 o 
   5  10   9    16538.72    16368.18    826.09 o 
   6  10   9     1039.23      902.27    356.57 o 
   7  10   9     1036.17      387.70    698.50 o 
   8  10   9    45852.11    44998.13   2160.51 o 
   9  10   9     6859.74     7067.52    999.99 o 
  10  10   9    64935.84    58192.41   2113.21 o 
  11  10   9    12569.94    10957.23   1897.74 o 
  12  10   9    35981.22    31950.16   2391.22 o 
   1  11   9     2586.42     2015.09    399.11 o 
   2  11   9     5122.71     4050.29    443.86 o 
   3  11   9     1036.00      720.88    414.14 o 
   4  11   9    11943.04    10143.02    635.02 o 
   5  11   9      160.05      805.28    508.18 o 
   6  11   9    46416.57    43077.92   1353.77 o 
   7  11   9      150.92     -342.35    692.42 o 
   8  11   9    39548.92    36247.19   1509.83 o 
   9  11   9       53.44      160.95    683.90 o 
  10  11   9    19007.59    17439.06   1507.52 o 
  11  11   9       78.43     -550.70    999.50 o 
  12  11   9    19331.57    19435.55   2631.72 o 
   0  12   9    31879.62    30024.73   1219.44 o 
   1  12   9      883.04      874.28    403.46 o 
   2  12   9    12080.54    10622.67    582.42 o 
   3  12   9     5066.67     4194.06    491.02 o 
   4  12   9      348.31     -177.55    454.94 o 
   5  12   9    17303.39    16107.52    895.64 o 
   6  12   9     5090.85     6422.45    744.61 o 
   7  12   9      919.26     1127.69    713.73 o 
   8  12   9    22975.46    22312.26   1209.59 o 
   9  12   9     1370.96     2301.33    741.87 o 
  10  12   9     9223.62     9175.96   1319.17 o 
  11  12   9     5513.10     4801.31   1167.15 o 
   1  13   9    19592.49    21096.71    777.60 o 
   2  13   9    77769.66    68776.65   1795.99 o 
   3  13   9     4931.31     3710.67    532.99 o 
   4  13   9     8018.89     8145.20    628.75 o 
   5  13   9     5474.87     5726.24    664.26 o 
   6  13   9   114105.92   104370.35   3548.02 o 
   7  13   9    16245.49    15821.15    973.23 o 
   8  13   9    34079.13    31582.94   1460.08 o 
   9  13   9    11606.97    11176.64   1425.76 o 
  10  13   9       72.81     -314.66    766.25 o 
  11  13   9     1357.13     1135.25    963.19 o 
   0  14   9    18369.65    17354.94   1373.74 o 
   1  14   9     4460.74     3217.91    658.49 o 
   2  14   9   148146.25   131280.72   3568.76 o 
   3  14   9      966.64      816.35    576.47 o 
   4  14   9    55859.98    49437.16   1544.23 o 
   5  14   9     7253.90     5571.41    676.78 o 
   6  14   9      266.02     -229.53    614.76 o 
   7  14   9      550.56        1.81    658.52 o 
   8  14   9    14240.05    15196.09    969.51 o 
   9  14   9     2857.98     3734.35    756.98 o 
  10  14   9    30057.66    30078.63   2192.51 o 
   1  15   9     1713.57      813.39    682.46 o 
   2  15   9     5327.03     4454.09    719.65 o 
   3  15   9      170.30     -141.30    649.98 o 
   4  15   9    21983.76    22523.90   1297.54 o 
   5  15   9     1320.24       48.94    920.46 o 
   6  15   9    20025.44    17343.37    972.52 o 
   7  15   9      167.67     -937.85    682.23 o 
   8  15   9    26358.68    24306.26   1191.32 o 
   9  15   9      239.61      135.00    758.96 o 
   0  16   9    23861.30    18671.37   1851.84 o 
   1  16   9     5081.83     4833.15    800.60 o 
   2  16   9    25781.93    22838.91   1114.32 o 
   3  16   9    10490.54     9575.62    860.69 o 
   4  16   9        6.04      493.44    806.93 o 
   5  16   9    11424.41     9942.20   1076.59 o 
   6  16   9    16148.28    16000.13   1504.64 o 
   7  16   9      943.40       81.53    939.89 o 
   8  16   9    24012.59    22962.10   1475.74 o 
   1  17   9    12429.36    11616.59    977.31 o 
   2  17   9    41241.61    36271.94   1446.29 o 
   3  17   9     2053.94     1439.31    839.45 o 
   4  17   9     5246.13     5493.79    948.84 o 
   5  17   9     4970.68     5132.64   1080.81 o 
   6  17   9    71758.01    67457.46   3654.96 o 
   7  17   9    11493.60    10848.16   1206.57 o 
   0  18   9    20130.04    18163.95   1624.07 o 
   1  18   9      453.05     -716.42    815.81 o 
   2  18   9    68644.55    63549.13   2103.58 o 
   3  18   9     4529.61     4281.41    957.44 o 
   4  18   9    24980.98    25100.64   1422.88 o 
   5  18   9      529.44      251.09    981.75 o 
   1  19   9     1496.79     1238.60   1009.73 o 
   2  19   9      100.10       -3.18    816.83 o 
   3  19   9      298.67      281.67   1243.62 o 
   0   0  10    28634.88    37539.35   2263.22 o 
   1   0  10   363539.19   398953.41  10753.27 o 
   2   0  10    19985.83    19950.98   1394.27 o 
   3   0  10     1025.92      739.34    695.63 o 
   4   0  10     8939.13     7766.54    905.11 o 
   5   0  10   231170.81   248532.25   8948.90 o 
   6   0  10      339.12      462.23    614.48 o 
   7   0  10      539.16      205.47    869.05 o 
   8   0  10    19432.33    18221.51   2014.47 o 
   9   0  10    29149.79    31086.41   3310.73 o 
  10   0  10    13234.13    13332.27   1905.00 o 
  11   0  10     6127.38     5366.90   1214.04 o 
  12   0  10     9730.28     7833.55   1360.88 o 
  13   0  10   169453.08   177060.48  14258.19 o 
  14   0  10     1048.62      -77.95   1332.46 o 
   1   1  10    32441.67    30935.66    952.45 o 
   2   1  10    32275.13    33775.22    976.22 o 
   3   1  10    19555.64    18564.73    993.48 o 
   4   1  10     4770.16     3834.48    932.64 o 
   5   1  10   114859.75   124635.05   3420.74 o 
   6   1  10    14074.60    12730.58    613.25 o 
   7   1  10       53.02     -410.73    456.99 o 
   8   1  10     6965.01     7813.72    784.85 o 
   9   1  10   136313.30   148617.20   4764.36 o 
  10   1  10     3137.95     2183.53    755.64 o 
  11   1  10     8413.73     6750.04    905.70 o 
  12   1  10     8967.20    10508.16   1031.99 o 
  13   1  10      564.63      424.55    865.09 o 
  14   1  10       65.56    -1438.96    959.31 o 
   0   2  10     1679.15     1281.27    540.49 o 
   1   2  10      408.45     -269.97    343.30 o 
   2   2  10     4161.74     5361.81    441.92 o 
   3   2  10      980.19      921.46    405.03 o 
   4   2  10     2857.83     3193.83    638.53 o 
   5   2  10     3082.58     2852.51    533.08 o 
   6   2  10       99.97     -573.40    519.69 o 
   7   2  10      126.58      209.92    467.03 o 
   8   2  10       33.74      458.78    680.02 o 
   9   2  10     1017.97     1258.55    707.06 o 
  10   2  10       32.77    -1035.39    690.26 o 
  11   2  10      375.94    -1079.97    738.36 o 
  12   2  10       93.46       51.71    817.96 o 
  13   2  10      644.51     -876.77    853.04 o 
  14   2  10       15.27    -1263.63    928.98 o 
   1   3  10    64837.82    61253.41   1608.94 o 
   2   3  10    16554.46    17873.96    797.50 o 
   3   3  10   110330.01   114433.72   3067.09 o 
   4   3  10    12496.16    12545.58    821.84 o 
   5   3  10   115532.37   119857.55   3224.80 o 
   6   3  10    15977.68    15641.22    810.15 o 
   7   3  10       89.60     -674.99    449.99 o 
   8   3  10     8043.76     8423.25    818.02 o 
   9   3  10   180870.02   188883.33   5986.99 o 
  10   3  10      401.22      572.23    723.93 o 
  11   3  10    16381.39    18355.92   1471.49 o 
  12   3  10     9544.81    11243.59   1087.20 o 
  13   3  10       66.89     -102.75    885.21 o 
  14   3  10     2888.94     2906.80    966.91 o 
   0   4  10     1500.53     2428.57   1203.35 o 
   1   4  10   253959.47   241378.92   5436.78 o 
   2   4  10    48525.14    50780.75   1414.76 o 
   3   4  10      350.25      -96.07    305.28 o 
   4   4  10     2685.28     1510.49    444.77 o 
   5   4  10   250612.36   247501.59   5436.25 o 
   6   4  10    18555.73    20260.10    846.75 o 
   7   4  10     2018.02     1789.34    495.22 o 
   8   4  10    19597.00    20507.69   1121.81 o 
   9   4  10    49986.91    51738.27   1965.82 o 
  10   4  10     7877.56     6836.16    953.02 o 
  11   4  10    10771.30    10592.28   1018.59 o 
  12   4  10     2275.58     2971.01    884.47 o 
  13   4  10   164385.94   163034.53   4504.73 o 
  14   4  10     2830.92     2018.86    960.37 o 
   1   5  10    13354.90    13520.38    655.54 o 
   2   5  10      405.40      392.18    425.13 o 
   3   5  10    57404.00    56060.23   1629.57 o 
   4   5  10      477.86     -102.97    378.15 o 
   5   5  10    63263.58    62400.98   1765.37 o 
   6   5  10    13908.61    13381.45    854.09 o 
   7   5  10    19648.21    16861.32    801.76 o 
   8   5  10      111.91     -244.68    490.40 o 
   9   5  10   139202.42   135019.03   3986.27 o 
  10   5  10      714.68      501.39    725.78 o 
  11   5  10    13346.66    12484.10   1004.81 o 
  12   5  10     7974.14     7671.61    954.94 o 
  13   5  10     1691.09     -258.74    849.15 o 
  14   5  10     3876.96     1430.17    944.34 o 
   0   6  10     3429.49     2597.14    731.34 o 
   1   6  10     1170.40      964.80    381.52 o 
   2   6  10     9857.90    10567.25    663.80 o 
   3   6  10    23096.66    21116.53    866.28 o 
   4   6  10       22.65       24.87    369.42 o 
   5   6  10    13389.15    14059.18    741.47 o 
   6   6  10     2871.98     2206.33    641.36 o 
   7   6  10     5415.27     5078.48    618.59 o 
   8   6  10    11574.83    11610.00    972.00 o 
   9   6  10     4175.22     2215.85    708.06 o 
  10   6  10     1123.28     -683.93    565.35 o 
  11   6  10     7336.90     5961.07   1123.00 o 
  12   6  10      420.40     -500.08    787.85 o 
  13   6  10     6831.16     4486.20   1296.08 o 
   1   7  10    61157.83    57081.76   1462.89 o 
   2   7  10    29599.89    29526.65   1011.55 o 
   3   7  10    73480.21    69271.78   1708.85 o 
   4   7  10    10489.51    11799.69    594.77 o 
   5   7  10   120030.19   117869.13   2678.81 o 
   6   7  10    19719.01    19592.90    817.54 o 
   7   7  10     1284.48     -261.51    487.62 o 
   8   7  10     4537.51     4696.95    754.16 o 
   9   7  10   189934.03   182005.70   4182.68 o 
  10   7  10     5180.15     3824.82    793.97 o 
  11   7  10     4720.09     3082.35    811.34 o 
  12   7  10    23320.24    21006.71   1846.55 o 
  13   7  10      863.28     1063.69    905.30 o 
   0   8  10     4199.87     3261.21    776.12 o 
   1   8  10   187113.34   167203.34   4039.52 o 
   2   8  10    16912.97    14253.47    830.77 o 
   3   8  10     1136.43      676.20    416.33 o 
   4   8  10     3867.28     2367.74    417.62 o 
   5   8  10   195905.92   183965.52   3995.46 o 
   6   8  10     3897.90     3788.67    520.59 o 
   7   8  10      786.86      161.27    507.85 o 
   8   8  10     8623.60     9021.84    730.68 o 
   9   8  10    23527.67    23563.51    961.20 o 
  10   8  10    11244.76    10911.54    933.64 o 
  11   8  10     2645.95     1546.35   1019.94 o 
  12   8  10     2483.22      380.57   1123.15 o 
  13   8  10   113308.45   106845.77   5381.67 o 
   1   9  10     1657.51     1031.35    390.76 o 
   2   9  10     1721.66     1808.81    448.38 o 
   3   9  10    50079.71    45312.97   1317.90 o 
   4   9  10     1299.85     1041.46    447.35 o 
   5   9  10    44685.54    40660.09   1284.38 o 
   6   9  10     6809.31     6201.42    564.24 o 
   7   9  10    14217.85    12721.04    718.14 o 
   8   9  10      777.31     -198.89    608.24 o 
   9   9  10    58057.52    58004.23   2331.87 o 
  10   9  10      108.28     -197.27    708.91 o 
  11   9  10    17214.36    17586.36   1130.29 o 
  12   9  10     2870.82     2914.90   1207.02 o 
   0  10  10     6052.29     5416.20    633.08 o 
   1  10  10     9987.88     8570.50    524.40 o 
   2  10  10     3605.66     2872.92    482.15 o 
   3  10  10    16999.13    15764.47    907.29 o 
   4  10  10     1356.78     -278.52    442.55 o 
   5  10  10    27887.16    24802.54    976.08 o 
   6  10  10     2248.90     1714.21    430.72 o 
   7  10  10     1683.36      616.54    541.66 o 
   8  10  10     3075.18     2540.08    710.74 o 
   9  10  10     1482.08     1141.65    661.60 o 
  10  10  10     2908.33     1086.83   1568.34 o 
  11  10  10    16516.17    16151.17   1626.55 o 
  12  10  10        6.93     -941.39   1130.36 o 
   1  11  10    28292.44    26434.85    824.23 o 
   2  11  10     2052.29     1782.72    461.53 o 
   3  11  10    39421.94    33923.17   1110.32 o 
   4  11  10     4523.19     3852.20    674.99 o 
   5  11  10    90759.83    83824.10   2676.23 o 
   6  11  10    12686.85    13078.11    789.16 o 
   7  11  10     1131.86      375.04    563.81 o 
   8  11  10      733.66      183.93    702.34 o 
   9  11  10   144519.48   134955.81   5293.73 o 
  10  11  10     2561.39     1051.25   1061.20 o 
  11  11  10     4331.39     2309.42   1108.66 o 
   0  12  10    13909.14    13674.66    954.18 o 
   1  12  10   218202.30   206884.84   4187.45 o 
   2  12  10    31500.97    27721.32    925.93 o 
   3  12  10     2254.22     1202.87    531.21 o 
   4  12  10     3286.92     2401.17    595.36 o 
   5  12  10   127916.99   115974.71   3322.88 o 
   6  12  10     2035.47     1666.79    658.67 o 
   7  12  10      289.84      430.26    638.59 o 
   8  12  10     7895.98     5963.78   1253.63 o 
   9  12  10    15275.10    14920.51   1217.34 o 
  10  12  10     6260.72     6863.64    902.59 o 
  11  12  10       26.86     -738.22   1081.37 o 
   1  13  10     2371.23     1448.99    528.17 o 
   2  13  10      916.11       74.89    458.11 o 
   3  13  10     5952.28     5162.49    585.17 o 
   4  13  10     2241.84      625.77    601.21 o 
   5  13  10    29633.29    27458.61   1150.44 o 
   6  13  10      567.50     -304.88    826.69 o 
   7  13  10    27657.14    26204.71   1652.52 o 
   8  13  10     1546.68      275.12    581.82 o 
   9  13  10    21627.34    19614.51   2108.47 o 
  10  13  10     1340.29     -645.31   1075.58 o 
   0  14  10     9083.63     8521.08   1174.46 o 
   1  14  10     5825.75     6435.76    698.52 o 
   2  14  10     5695.92     6309.28    708.59 o 
   3  14  10    35506.83    29624.80   1156.28 o 
   4  14  10     2769.58     1985.88    832.68 o 
   5  14  10    23402.50    22170.15   1064.81 o 
   6  14  10     4395.22     3800.91    763.63 o 
   7  14  10     2286.14     1246.02    718.09 o 
   8  14  10     5608.75     4076.54    975.17 o 
   9  14  10     5427.59     6444.46   1001.26 o 
   1  15  10    44473.93    38600.06   1554.97 o 
   2  15  10    14987.72    12781.25    944.97 o 
   3  15  10    35428.92    31221.28   1299.74 o 
   4  15  10    10361.01    10045.68   1826.85 o 
   5  15  10    51892.83    48938.66   2051.83 o 
   6  15  10    12361.41    12122.53    912.92 o 
   7  15  10     1855.28      214.85    802.54 o 
   8  15  10     3737.88     3022.84    789.28 o 
   9  15  10   102937.52   101791.17   4810.03 o 
   0  16  10      681.18      736.33   1425.33 o 
   1  16  10    75688.79    62716.91   2175.38 o 
   2  16  10     8396.77     7610.10    852.55 o 
   3  16  10     6157.94     4470.83    897.31 o 
   4  16  10      185.87     -608.83    823.45 o 
   5  16  10    50580.35    45146.99   2112.25 o 
   6  16  10     1749.05      398.99   1386.18 o 
   7  16  10      540.13       -8.41   1002.20 o 
   8  16  10     2089.08     3308.53   1115.97 o 
   1  17  10     6525.24     7523.67    943.38 o 
   2  17  10      108.63       98.99    750.86 o 
   3  17  10     4503.84     3032.98    928.80 o 
   4  17  10     2461.22     2824.24    950.77 o 
   5  17  10    11048.82    11011.53   1281.79 o 
   6  17  10       27.76      795.60   1026.55 o 
   0  18  10     4943.79     3922.37   1400.43 o 
   1  18  10     5128.46     5042.08   1215.29 o 
   2  18  10     4380.88     3438.14    851.05 o 
   3  18  10    23637.04    21981.96   1363.57 o 
   4  18  10       14.56      -21.31    940.17 o 
   5  18  10    25908.71    26860.49   1632.89 o 
   1  19  10    16488.31    15647.36   1193.19 o 
   1   1  11     3633.13     3633.81    426.92 o 
   2   1  11    73222.43    75133.30   1862.74 o 
   3   1  11    19302.59    20618.68    875.48 o 
   4   1  11     9696.03     8754.87    754.51 o 
   5   1  11    11221.13    11422.11    817.78 o 
   6   1  11   138840.75   146832.61   3660.20 o 
   7   1  11       97.37     -925.87    617.25 o 
   8   1  11    33565.91    37052.14   2297.72 o 
   9   1  11    28873.21    30756.17   2258.56 o 
  10   1  11       74.22     -192.93    984.11 o 
  11   1  11     1511.45      475.71    829.64 o 
  12   1  11    90054.54    96931.11   6180.92 o 
  13   1  11       14.31      874.74    920.73 o 
  14   1  11     3096.77      992.87   1037.61 o 
   0   2  11       49.53     -430.88    616.20 o 
   1   2  11    44620.70    45622.84   1303.07 o 
   2   2  11   419751.69   433269.94   8914.68 o 
   3   2  11     1013.94     1308.66    464.30 o 
   4   2  11    64333.71    65252.46   2318.33 o 
   5   2  11    45498.53    50286.43   1670.03 o 
   6   2  11    21139.38    22871.80   1028.05 o 
   7   2  11       29.83     -760.00    517.50 o 
   8   2  11    92521.38   100620.10   3148.83 o 
   9   2  11     1904.28     2535.20    783.13 o 
  10   2  11   132962.02   139553.22   4652.85 o 
  11   2  11      961.99      179.70    812.64 o 
  12   2  11    33872.13    32770.84   1937.68 o 
  13   2  11    20608.48    21380.98   1371.91 o 
  14   2  11      616.32    -1423.17    948.78 o 
   1   3  11     9058.17     7706.88    548.92 o 
   2   3  11    85968.66    86701.98   2099.37 o 
   3   3  11     7015.90     6976.81    578.30 o 
   4   3  11      480.44      493.19    425.33 o 
   5   3  11    10566.04     9924.04    742.31 o 
   6   3  11   118637.75   120335.94   3412.95 o 
   7   3  11     2542.28     2109.65    569.09 o 
   8   3  11    55147.30    56286.11   2197.51 o 
   9   3  11    20479.37    21172.00   1200.23 o 
  10   3  11     6049.61     5789.74    882.47 o 
  11   3  11     1621.65      488.63    808.98 o 
  12   3  11    73431.89    73811.90   4529.17 o 
  13   3  11        4.50    -1383.18    946.18 o 
   0   4  11      307.67      161.69    545.34 o 
   1   4  11       12.07     -341.08    392.61 o 
   2   4  11     6688.18     5928.04    501.74 o 
   3   4  11      963.97      271.02    570.52 o 
   4   4  11       85.42     -281.04    499.30 o 
   5   4  11     1306.84     2008.45    572.65 o 
   6   4  11     2828.12     1591.65    574.55 o 
   7   4  11     1522.03      834.92    534.67 o 
   8   4  11      790.50     -272.90    801.38 o 
   9   4  11      331.20     -230.36    721.14 o 
  10   4  11       81.15       -4.24    762.59 o 
  11   4  11      148.06     -677.87    783.62 o 
  12   4  11      369.27      934.82    852.48 o 
  13   4  11      542.36     -307.14    905.84 o 
   1   5  11     2789.28     3233.00    467.28 o 
   2   5  11   101338.95   103662.31   2631.26 o 
   3   5  11     9357.67     8232.38    585.50 o 
   4   5  11    25939.41    26120.70    894.82 o 
   5   5  11    17198.39    18752.29    819.23 o 
   6   5  11   169741.11   165642.67   4035.96 o 
   7   5  11      387.30     -760.53    507.02 o 
   8   5  11    74205.85    72647.37   2224.11 o 
   9   5  11    23361.68    23478.64   1418.93 o 
  10   5  11      249.80     -688.01    760.53 o 
  11   5  11      600.24    -1166.22    777.48 o 
  12   5  11   127305.56   124493.67   6076.97 o 
  13   5  11        1.14     -775.31    896.10 o 
   0   6  11       70.78     -763.25    508.83 o 
   1   6  11    36550.62    32891.58   1116.21 o 
   2   6  11   320652.69   311076.78   7136.59 o 
   3   6  11      134.62      -57.61    345.49 o 
   4   6  11    57049.83    53834.61   1440.07 o 
   5   6  11    22019.66    19373.23    816.16 o 
   6   6  11     5883.57     5575.12    577.49 o 
   7   6  11     1079.73     -207.92    596.30 o 
   8   6  11    80111.89    72233.19   2261.00 o 
   9   6  11    11558.05     8729.79    809.62 o 
  10   6  11    32697.72    33029.62   1680.88 o 
  11   6  11       18.93     -883.57    642.67 o 
  12   6  11    34075.21    33376.04   2658.13 o 
  13   6  11    21799.97    15897.76   1430.39 o 
   1   7  11      176.32     -459.08    420.46 o 
   2   7  11    37666.55    35214.98   1094.04 o 
   3   7  11      238.36     -299.82    447.48 o 
   4   7  11     2230.09     1157.42    427.00 o 
   5   7  11    13400.01    14452.07    745.41 o 
   6   7  11    68002.98    64457.82   1710.90 o 
   7   7  11      236.54     -760.65    507.10 o 
   8   7  11    58342.85    53890.25   1607.51 o 
   9   7  11     3246.41     2075.62    757.59 o 
  10   7  11     2732.78      625.57    807.26 o 
  11   7  11     2538.50      956.12    826.41 o 
  12   7  11    21186.89    19709.68   1705.48 o 
  13   7  11      879.01      222.94    918.20 o 
   0   8  11    17184.23    16914.53    946.90 o 
   1   8  11     5448.15     4448.19    492.88 o 
   2   8  11     3986.43     2838.71    427.16 o 
   3   8  11     3088.18     2234.10    481.59 o 
   4   8  11     1606.24     1038.54    401.80 o 
   5   8  11      866.56      299.71    499.50 o 
   6   8  11     6252.20     4814.46    596.72 o 
   7   8  11     1182.28      143.00    514.74 o 
   8   8  11    27398.65    26311.25   1047.02 o 
   9   8  11      276.58      110.90    713.23 o 
  10   8  11     6538.38     4218.71    857.82 o 
  11   8  11     2063.77      414.66    854.65 o 
  12   8  11      367.62     -968.81    844.89 o 
   1   9  11    12977.45    12018.27    761.39 o 
   2   9  11    96262.08    89366.19   2131.85 o 
   3   9  11     6982.23     5938.48    556.82 o 
   4   9  11    19471.13    16570.55    796.14 o 
   5   9  11    12460.22    11917.19    733.06 o 
   6   9  11   143239.59   135818.89   3146.76 o 
   7   9  11      145.35     -753.10    502.07 o 
   8   9  11    30262.82    29662.55   1202.60 o 
   9   9  11    23106.44    21314.80    969.84 o 
  10   9  11     1096.43     -306.55    767.39 o 
  11   9  11     1424.32       49.43   1011.39 o 
  12   9  11    81427.21    81639.23   3317.31 o 
   0  10  11     1781.45     1218.56    546.02 o 
   1  10  11    16291.82    15583.68    830.59 o 
   2  10  11   135173.13   128896.27   2911.34 o 
   3  10  11     6817.68     6228.14    777.73 o 
   4  10  11    38537.02    37139.08   1316.69 o 
   5  10  11    17806.39    17045.87    902.47 o 
   6  10  11     7811.24     6272.47    785.17 o 
   7  10  11      104.55     -837.47    558.31 o 
   8  10  11    38564.34    38442.13   1826.53 o 
   9  10  11     2161.50     3163.62    669.67 o 
  10  10  11    45735.57    41860.64   3936.79 o 
  11  10  11      154.62     -846.77   1108.97 o 
   1  11  11     1733.85     1322.19    453.67 o 
   2  11  11     2580.21     1711.43    496.65 o 
   3  11  11     3388.11     2623.12    535.21 o 
   4  11  11    17266.70    15144.20    874.44 o 
   5  11  11     2924.16     3882.91    665.02 o 
   6  11  11    33674.81    33130.20   2348.77 o 
   7  11  11     6066.37     3794.30    945.96 o 
   8  11  11    24300.64    24665.72   1875.59 o 
   9  11  11     5100.29     4629.34    847.05 o 
  10  11  11    16519.29    11552.68   1417.61 o 
  11  11  11     4115.57     1665.36   1195.53 o 
   0  12  11    72339.57    58736.65   2496.50 o 
   1  12  11      113.79      -44.74    454.20 o 
   2  12  11    19081.68    16932.39    732.15 o 
   3  12  11     2812.04     1823.93    553.93 o 
   4  12  11        3.89     -521.64    580.43 o 
   5  12  11     6569.95     6117.48    789.35 o 
   6  12  11    23874.04    23133.37   1793.62 o 
   7  12  11      319.81     -203.69    681.52 o 
   8  12  11    23522.00    22628.67   1569.92 o 
   9  12  11      455.38     -732.36    767.69 o 
  10  12  11     8958.15     5964.43   1938.26 o 
   1  13  11     5587.86     5097.43    740.48 o 
   2  13  11    88702.17    79373.61   2278.91 o 
   3  13  11     8092.89     7443.13    723.20 o 
   4  13  11    23821.80    20151.70   1131.53 o 
   5  13  11    12421.91    11240.03    895.40 o 
   6  13  11   109459.09   102328.97   3527.63 o 
   7  13  11      362.87      140.09    797.04 o 
   8  13  11    29125.46    29669.91   2332.04 o 
   9  13  11    15888.77    15654.78   1731.07 o 
  10  13  11      924.11     -182.67    997.19 o 
   0  14  11    11670.55     8547.17   1616.29 o 
   1  14  11    16392.99    15574.10    919.27 o 
   2  14  11   134458.19   118313.54   3150.07 o 
   3  14  11      128.86    -1353.50    902.33 o 
   4  14  11    39284.04    34654.73   1349.67 o 
   5  14  11     6502.09     6978.34    812.80 o 
   6  14  11      236.22    -1244.70    920.91 o 
   7  14  11       10.33    -1190.28    841.43 o 
   8  14  11    20061.67    20902.76   1957.95 o 
   9  14  11     1800.31     1775.14    960.35 o 
   1  15  11      163.29     -173.84    697.94 o 
   2  15  11     1580.11      952.38   1018.65 o 
   3  15  11     1599.10      723.68    772.62 o 
   4  15  11    14400.80    12228.09   1166.35 o 
   5  15  11     3228.41     1650.29    968.97 o 
   6  15  11    10301.85     9477.87   1204.17 o 
   7  15  11     4470.37     1932.42   1359.08 o 
   8  15  11    16808.89    14648.37   1465.81 o 
   0  16  11    26925.93    26138.42   1898.88 o 
   1  16  11     2923.09     2500.20    819.46 o 
   2  16  11    20786.85    19949.24   1133.67 o 
   3  16  11     2567.38     2151.30    900.93 o 
   4  16  11        8.64    -1949.19   1299.46 o 
   5  16  11     3620.15     2160.35   1024.87 o 
   6  16  11    12840.60    12326.15   2178.62 o 
   7  16  11     1759.70      267.49   1093.75 o 
   1  17  11     2519.32     2193.64    830.71 o 
   2  17  11    37133.34    35086.30   1876.30 o 
   3  17  11     2306.29     2058.14    949.17 o 
   4  17  11    10849.20     9331.53   1186.01 o 
   5  17  11     7817.40     7603.24   1187.25 o 
   0  18  11    10593.46     8472.76   2201.34 o 
   1  18  11     8987.78     7931.76    971.13 o 
   2  18  11    64712.86    59525.71   2492.27 o 
   3  18  11     1281.95     1021.39   1349.93 o 
   0   0  12    12968.93    13065.87   1512.34 o 
   1   0  12   253668.80   267728.38   7946.87 o 
   2   0  12    36044.57    35185.54   1821.62 o 
   3   0  12     3707.24     2894.88    761.94 o 
   4   0  12    25482.34    27441.13   2646.70 o 
   5   0  12   205455.17   225336.14   8952.67 o 
   6   0  12     2621.79     2920.51    746.24 o 
   7   0  12     9593.56    11250.49   1725.31 o 
   8   0  12      204.34      137.58   1154.09 o 
   9   0  12    38154.19    42545.70   3882.23 o 
  10   0  12    10588.13    11127.13   1453.22 o 
  11   0  12    26309.65    28243.48   2011.68 o 
  12   0  12    17486.51    15187.67   1805.79 o 
  13   0  12   115452.51   126257.13  12743.16 o 
   1   1  12    48558.60    49431.75   1398.40 o 
   2   1  12    17323.90    18713.81    770.68 o 
   3   1  12    29438.12    29084.69   1315.36 o 
   4   1  12     7857.92     9318.63    842.22 o 
   5   1  12    74692.16    74072.27   2302.15 o 
   6   1  12    24637.50    26422.24   1099.72 o 
   7   1  12       72.24    -1000.22    666.81 o 
   8   1  12    13933.47    15542.04   1055.46 o 
   9   1  12   149594.48   164673.28   7292.52 o 
  10   1  12    10669.96    10574.06   1455.05 o 
  11   1  12     4567.99     3864.00    919.14 o 
  12   1  12     9514.25    10550.57   1473.65 o 
  13   1  12        2.92      648.75    957.30 o 
   0   2  12      107.53     -874.11    658.51 o 
   1   2  12      650.63     -639.97    428.23 o 
   2   2  12        5.04     -567.57    378.38 o 
   3   2  12     2541.53     2618.95    498.16 o 
   4   2  12        7.59     -154.73    540.86 o 
   5   2  12     5358.71     3875.19    732.06 o 
   6   2  12        4.96      -33.77    568.62 o 
   7   2  12     2712.75     1756.89    749.82 o 
   8   2  12     1714.31     1498.90    842.91 o 
   9   2  12     5927.79     5925.07    918.86 o 
  10   2  12      503.77     -572.67    773.61 o 
  11   2  12     1423.66     1391.41    860.14 o 
  12   2  12       88.23      468.24    898.94 o 
  13   2  12      966.86     -117.20    937.63 o 
   1   3  12    54910.94    53739.29   1514.83 o 
   2   3  12    10655.71    11505.10    589.59 o 
   3   3  12    59897.39    57921.37   1652.49 o 
   4   3  12       46.16     -572.63    553.89 o 
   5   3  12    63719.54    64762.38   2036.00 o 
   6   3  12    13067.95    12784.99    831.09 o 
   7   3  12     3418.10     1806.03    614.29 o 
   8   3  12    22665.54    23250.26   1657.90 o 
   9   3  12   135750.64   139582.27   4570.05 o 
  10   3  12      171.33     -278.38    785.31 o 
  11   3  12     1314.82     1050.16    869.43 o 
  12   3  12     8506.00     8577.05   1293.15 o 
  13   3  12      107.19     -626.79    949.15 o 
   0   4  12    25333.17    25624.34   1437.08 o 
   1   4  12   161790.14   166032.59   3856.90 o 
   2   4  12    56822.82    57684.91   1680.00 o 
   3   4  12     3073.57     2679.82    544.08 o 
   4   4  12    10680.27     9543.78    702.02 o 
   5   4  12   187953.48   189965.52   4652.12 o 
   6   4  12      872.65     1744.79    625.50 o 
   7   4  12      110.24      -62.32    595.10 o 
   8   4  12     6310.99     6315.91    879.89 o 
   9   4  12    25129.73    25382.92   1342.57 o 
  10   4  12    13524.65    11970.53   1071.26 o 
  11   4  12     7137.93     5797.76    979.35 o 
  12   4  12    11436.55    15586.83   1222.34 o 
  13   4  12   137691.78   136565.20   6324.07 o 
   1   5  12    11226.55    12003.82    664.55 o 
   2   5  12     4876.96     4823.88    550.53 o 
   3   5  12    46682.25    46009.61   1490.37 o 
   4   5  12     2323.59      802.97    491.95 o 
   5   5  12    50455.62    51176.82   1654.54 o 
   6   5  12    20683.99    19643.93   1009.37 o 
   7   5  12     1561.16      808.48    624.00 o 
   8   5  12    13300.03    13623.55   1041.30 o 
   9   5  12    75225.90    72074.92   2540.28 o 
  10   5  12     1607.54     1234.47    824.56 o 
  11   5  12    10119.06     8239.38   1041.76 o 
  12   5  12     9948.96     8287.11   1090.79 o 
  13   5  12     2696.47     1717.55    961.12 o 
   0   6  12       58.74     -989.43    659.62 o 
   1   6  12     4583.83     3607.10    511.65 o 
   2   6  12      241.07      -99.56    451.28 o 
   3   6  12    11612.85    11084.46    915.42 o 
   4   6  12      929.05     -751.12    500.75 o 
   5   6  12    11839.24    11231.17    719.65 o 
   6   6  12     1073.53      998.49    548.76 o 
   7   6  12     2486.53      875.56    587.30 o 
   8   6  12      336.97    -1111.69    741.13 o 
   9   6  12     1127.24      551.91    789.87 o 
  10   6  12      893.19       32.49    818.96 o 
  11   6  12     4620.60     2100.36    891.30 o 
  12   6  12      207.09     -960.01    887.42 o 
   1   7  12    54679.11    51830.42   1466.71 o 
   2   7  12     4734.68     5230.98    557.76 o 
   3   7  12    60827.25    57499.27   1620.68 o 
   4   7  12     1328.71      189.65    496.52 o 
   5   7  12    91229.64    90033.58   2524.79 o 
   6   7  12    22489.44    21405.83   1011.11 o 
   7   7  12    11542.27     9496.36    785.70 o 
   8   7  12    12687.25    11659.86    866.24 o 
   9   7  12   148602.27   143228.67   4451.04 o 
  10   7  12     5555.29     2841.25   1137.89 o 
  11   7  12    10114.90     8004.62   1053.16 o 
  12   7  12    13913.77    10129.21   1224.41 o 
   0   8  12    17489.16    17427.71   1128.82 o 
   1   8  12   161448.20   155267.17   3524.80 o 
   2   8  12    65298.07    60966.32   1495.31 o 
   3   8  12     4167.94     4012.38    555.91 o 
   4   8  12    25500.36    23663.13   1064.28 o 
   5   8  12   172032.58   166467.09   3683.13 o 
   6   8  12     1482.38      440.88    676.86 o 
   7   8  12     1456.13      471.51    563.39 o 
   8   8  12     5125.24     5744.24    781.26 o 
   9   8  12    31312.98    30882.05   1440.79 o 
  10   8  12     4637.92     3863.19    880.97 o 
  11   8  12    11970.89    10489.50   1468.43 o 
  12   8  12     6799.99     6757.22   1033.79 o 
   1   9  12     4935.05     4250.05    525.83 o 
   2   9  12      681.87     -176.19    339.19 o 
   3   9  12    16069.81    14710.35    853.11 o 
   4   9  12     8624.59     7904.81    697.38 o 
   5   9  12    39046.32    37332.00   1416.30 o 
   6   9  12    15687.82    14257.19    788.68 o 
   7   9  12     8496.00     6194.26    676.11 o 
   8   9  12     7600.34     5036.41    655.13 o 
   9   9  12    37639.83    34077.53   1826.89 o 
  10   9  12     5847.32     3897.66    921.56 o 
  11   9  12     6637.65     6229.26    993.16 o 
   0  10  12      280.28    -1714.13   1142.75 o 
   1  10  12     6518.39     6909.59    612.86 o 
   2  10  12      162.59     -659.84    483.97 o 
   3  10  12    39829.48    35325.79   1276.16 o 
   4  10  12      427.22     -291.51    563.80 o 
   5  10  12    26570.94    24020.91   1160.91 o 
   6  10  12       50.70     -772.33    556.50 o 
   7  10  12     2144.12     1551.16    643.87 o 
   8  10  12      663.35     -765.95    687.56 o 
   9  10  12     1459.12      200.14    712.59 o 
  10  10  12       38.92     -939.57   1086.49 o 
  11  10  12    19493.24    14880.03   2614.03 o 
   1  11  12    48250.31    45216.62   1431.48 o 
   2  11  12    14167.26    13716.18    723.98 o 
   3  11  12    31105.96    27540.16   1031.94 o 
   4  11  12      278.79     -629.21    601.90 o 
   5  11  12    76272.74    71572.52   2314.08 o 
   6  11  12    26478.03    25035.06   1686.75 o 
   7  11  12     3508.78     2410.34    715.54 o 
   8  11  12    10349.94     8451.22   1239.69 o 
   9  11  12   113042.87   108839.70   3279.95 o 
  10  11  12     1588.40      116.09   1120.40 o 
   0  12  12      849.47     -117.31    673.92 o 
   1  12  12    99987.60    94461.55   2065.00 o 
   2  12  12    17415.44    16761.06    795.05 o 
   3  12  12      702.32      228.60    594.14 o 
   4  12  12     7845.67     5886.51    899.55 o 
   5  12  12    85972.24    80006.53   3211.14 o 
   6  12  12       22.35      150.37    739.09 o 
   7  12  12     3324.91     2629.23    730.55 o 
   8  12  12       54.56     -611.02    773.12 o 
   9  12  12    10743.62    11012.42   1028.68 o 
  10  12  12     3441.50     2168.93   1661.64 o 
   1  13  12     5726.79     4399.76    673.90 o 
   2  13  12     4140.46     3967.73    614.30 o 
   3  13  12     6362.23     4017.48    908.69 o 
   4  13  12     1381.18      478.53    720.84 o 
   5  13  12    11003.22     9120.53   1022.95 o 
   6  13  12     7376.69     5637.59    886.76 o 
   7  13  12    24639.34    21660.04   2363.75 o 
   8  13  12     6597.24     5919.42    928.60 o 
   9  13  12    18410.29    16010.74   1640.98 o 
   0  14  12     4174.20     2888.59    910.13 o 
   1  14  12     3804.99     2929.15    734.04 o 
   2  14  12     1981.76     1614.07    741.53 o 
   3  14  12    27610.01    24271.73   1913.73 o 
   4  14  12     1430.31     -610.23    780.75 o 
   5  14  12    24894.52    21918.50   1618.14 o 
   6  14  12     1965.79     1011.49    831.94 o 
   7  14  12     3357.38     1194.89   1213.52 o 
   8  14  12     2208.45     1078.69    974.26 o 
   1  15  12    38187.78    33384.59   1415.93 o 
   2  15  12     4996.53     4695.90    852.55 o 
   3  15  12    24095.49    21380.96   1322.05 o 
   4  15  12     1005.65    -1399.85    933.24 o 
   5  15  12    40842.23    38353.25   2295.49 o 
   6  15  12    15559.94    14169.83   1858.03 o 
   7  15  12     4903.02     3682.00    876.49 o 
   0  16  12    20543.10    17854.56   1594.52 o 
   1  16  12    65149.94    58356.11   2040.54 o 
   2  16  12    21090.00    18476.95   1287.33 o 
   3  16  12      794.76     -684.62   1157.61 o 
   4  16  12     7608.62     5399.18   1336.34 o 
   5  16  12    49713.91    46277.25   2272.97 o 
   6  16  12     1360.01      -76.49   1395.44 o 
   1  17  12     4367.35     3140.32    890.60 o 
   2  17  12       54.14      -60.93   1072.28 o 
   3  17  12     3795.24     2183.09   1102.70 o 
   4  17  12     5372.47     4191.53   1153.34 o 
   0  18  12      507.93     -461.31   1138.61 o 
   1  18  12     4982.64     4124.49   1179.97 o 
   1   1  13     1290.41      326.62    466.96 o 
   2   1  13    80968.68    87945.00   2273.49 o 
   3   1  13    19487.16    19810.40    956.93 o 
   4   1  13    14818.77    14036.52    801.45 o 
   5   1  13    16840.88    18214.55   1161.44 o 
   6   1  13    98746.08   109741.79   3817.39 o 
   7   1  13    23731.61    24072.06   1430.28 o 
   8   1  13    38066.69    42294.38   2186.55 o 
   9   1  13    34630.12    34384.55   2603.81 o 
  10   1  13     1213.50      113.53    856.80 o 
  11   1  13     4289.63     4110.52    979.80 o 
  12   1  13    59364.79    62324.20   4142.27 o 
  13   1  13     1884.39     1051.05   1019.62 o 
   0   2  13    11378.66    12623.43   1110.66 o 
   1   2  13    64477.55    68285.75   1808.41 o 
   2   2  13   242672.05   257388.72   5877.30 o 
   3   2  13    30200.04    31232.25   1177.25 o 
   4   2  13    36434.26    37971.57   1916.93 o 
   5   2  13    23576.69    24001.19   1113.97 o 
   6   2  13    24179.90    25529.89   1160.28 o 
   7   2  13     1633.63     1148.89    760.66 o 
   8   2  13    83890.66    89679.90   2971.91 o 
   9   2  13      453.67     1672.47    848.95 o 
  10   2  13    57177.35    63413.60   3248.01 o 
  11   2  13     5474.75     5209.90   1248.33 o 
  12   2  13    21089.12    22117.79   1427.91 o 
  13   2  13    17720.51    17333.68   1535.65 o 
   1   3  13      147.35     -699.97    466.64 o 
   2   3  13    56073.89    57949.79   1709.58 o 
   3   3  13     3955.46     2787.84    613.35 o 
   4   3  13      943.95     -254.54    628.82 o 
   5   3  13    14496.98    13784.58    848.39 o 
   6   3  13    66124.88    69423.54   2190.18 o 
   7   3  13    15099.11    14066.26   1053.34 o 
   8   3  13    27676.69    26821.09   2027.34 o 
   9   3  13    15077.23    15056.64   1154.05 o 
  10   3  13       82.44      175.78    837.76 o 
  11   3  13     9655.02    11527.36   1535.66 o 
  12   3  13    51199.71    50361.30   3585.43 o 
  13   3  13     2120.40     1434.37   1018.15 o 
   0   4  13     3116.50     3074.88    845.70 o 
   1   4  13        3.09     -591.49    478.13 o 
   2   4  13     5249.78     6118.22    658.26 o 
   3   4  13     1051.40      355.70    504.97 o 
   4   4  13      258.66     -127.43    605.08 o 
   5   4  13     1927.50     1615.65    680.61 o 
   6   4  13     7176.63     4532.82    684.66 o 
   7   4  13      135.97      -42.24    741.20 o 
   8   4  13     7107.99     4570.42    894.21 o 
   9   4  13      301.13     -477.13    814.15 o 
  10   4  13     1544.83      163.70    860.84 o 
  11   4  13      420.74     -970.90    874.30 o 
  12   4  13       24.63     -264.99    922.28 o 
   1   5  13      106.61     -519.61    480.20 o 
   2   5  13    68819.48    68907.44   2055.48 o 
   3   5  13    16982.02    17449.99    842.83 o 
   4   5  13    37616.35    35485.13   1371.75 o 
   5   5  13    19781.83    20102.12    988.64 o 
   6   5  13    95529.55    96277.66   2645.61 o 
   7   5  13     8656.13     8097.06    804.18 o 
   8   5  13    23125.14    21479.20   1259.33 o 
   9   5  13    30318.85    30452.08   1566.27 o 
  10   5  13     3389.27     2989.83    935.48 o 
  11   5  13     7468.07     7956.60   1072.53 o 
  12   5  13    81440.36    80493.95   3785.98 o 
   0   6  13     4224.42     3138.21    894.07 o 
   1   6  13    52495.54    53497.73   1555.71 o 
   2   6  13   193328.02   202714.00   5115.83 o 
   3   6  13    11898.97    12104.02    789.10 o 
   4   6  13    23272.70    21767.80   1290.05 o 
   5   6  13    16566.81    17361.85    933.15 o 
   6   6  13    13515.19    12495.36    849.42 o 
   7   6  13      394.48     -211.23    620.99 o 
   8   6  13    77002.80    79671.63   2697.05 o 
   9   6  13    11201.39    10563.85   1031.70 o 
  10   6  13    68508.25    66081.99   2437.94 o 
  11   6  13     5612.90     5512.55   1010.95 o 
  12   6  13    19662.19    19456.01   1424.97 o 
   1   7  13       85.12     -655.08    459.27 o 
   2   7  13     6279.68     6195.59    632.40 o 
   3   7  13     5153.36     5238.09    553.01 o 
   4   7  13      222.31     -967.60    645.07 o 
   5   7  13    21801.10    21251.28    957.48 o 
   6   7  13    43418.86    40086.01   1403.48 o 
   7   7  13     7329.77     7298.84    660.69 o 
   8   7  13    20803.32    18712.83   1272.92 o 
   9   7  13    12206.51     9946.94   1761.61 o 
  10   7  13     2022.59      403.72    661.15 o 
  11   7  13    10525.12     6668.22   1202.48 o 
  12   7  13    25165.03    24537.87   2740.79 o 
   0   8  13    33989.84    34092.99   1888.95 o 
   1   8  13     1027.27      696.40    490.16 o 
   2   8  13     1728.32      413.23    499.04 o 
   3   8  13      270.15     -193.72    375.99 o 
   4   8  13      183.85     -842.39    561.59 o 
   5   8  13     1090.33      -49.71    563.14 o 
   6   8  13     3535.00     2243.67    632.76 o 
   7   8  13      343.34     -863.15    575.44 o 
   8   8  13    16214.74    13923.51    890.99 o 
   9   8  13      601.23     -910.39   1022.69 o 
  10   8  13     3465.32     2205.36    891.89 o 
  11   8  13      398.70     -850.34    876.27 o 
   1   9  13      220.66     -469.96    495.86 o 
   2   9  13    84459.95    81589.63   1982.61 o 
   3   9  13     8635.60     6936.87    592.70 o 
   4   9  13    35216.30    35149.12   1421.47 o 
   5   9  13    18022.59    17653.65    951.73 o 
   6   9  13   115961.11   117179.24   2788.20 o 
   7   9  13     7735.32     5816.66    712.43 o 
   8   9  13    18600.99    16864.44    906.57 o 
   9   9  13    12823.75    11607.39   1054.29 o 
  10   9  13     2897.53     1393.97    894.83 o 
  11   9  13     8490.88     6135.57   1028.09 o 
   0  10  13      498.52     -946.24    864.09 o 
   1  10  13    45976.50    42380.77   1298.21 o 
   2  10  13   158931.34   153571.77   3354.60 o 
   3  10  13    29625.59    26383.84    961.58 o 
   4  10  13    34373.38    31240.73   1208.84 o 
   5  10  13    23710.56    22155.10   1108.71 o 
   6  10  13     9014.99     7428.82    854.46 o 
   7  10  13       42.03     -954.73    636.48 o 
   8  10  13    37346.92    34952.02   1377.43 o 
   9  10  13     1480.47      527.78   1113.76 o 
  10  10  13    27633.84    25333.37   1782.62 o 
   1  11  13     2042.91      925.10    530.78 o 
   2  11  13    12051.42    10772.95    684.07 o 
   3  11  13     9827.78     9399.23    743.48 o 
   4  11  13     2814.35     1528.45    709.72 o 
   5  11  13    10923.85     9666.46    871.66 o 
   6  11  13    19537.86    18281.77   1143.26 o 
   7  11  13    16115.36    13200.11    992.18 o 
   8  11  13    16965.53    14046.00   1088.22 o 
   9  11  13    11736.69    11001.20   1359.63 o 
  10  11  13     8544.68     5339.07   1507.76 o 
   0  12  13    19790.53    18658.45   1299.17 o 
   1  12  13     2192.83      287.59    443.78 o 
   2  12  13    17841.03    16151.78   1008.49 o 
   3  12  13      620.21      138.12    655.34 o 
   4  12  13      107.11     -976.75    651.17 o 
   5  12  13      363.57      -63.15    732.69 o 
   6  12  13    18121.23    15763.37   1081.72 o 
   7  12  13        5.11    -1166.14    777.43 o 
   8  12  13    19130.66    19223.26   1225.21 o 
   9  12  13      539.75     -895.00   1096.00 o 
   1  13  13       19.56     -562.34    653.81 o 
   2  13  13    49659.72    46158.02   2062.10 o 
   3  13  13     2763.00     1362.73    757.70 o 
   4  13  13    29872.63    27427.46   1341.97 o 
   5  13  13    18635.41    17335.62   1106.59 o 
   6  13  13    76959.57    71969.23   2975.15 o 
   7  13  13    10083.23     8245.25   1324.83 o 
   8  13  13    15410.69    14325.72   1150.29 o 
   0  14  13      798.68     -268.09    721.62 o 
   1  14  13    24732.47    26373.85   1761.69 o 
   2  14  13    54409.02    51683.91   2107.33 o 
   3  14  13    12051.61    10318.67   1623.94 o 
   4  14  13    13411.29    12034.85   1084.03 o 
   5  14  13     5402.65     4726.14   1076.87 o 
   6  14  13     1388.48     -505.05    948.85 o 
   7  14  13      372.00    -1033.93    847.59 o 
   1  15  13     1509.41      687.23    804.04 o 
   2  15  13      688.10     -929.78    959.69 o 
   3  15  13     2142.45     -710.68   1554.46 o 
   4  15  13    12106.88     8632.52   1445.18 o 
   5  15  13     6144.47     3738.78   1886.14 o 
   6  15  13     8159.86     5605.13   1252.10 o 
   0  16  13    30083.92    24016.34   1737.24 o 
   1  16  13     1108.58      699.10    761.88 o 
   2  16  13    23139.00    22033.40   1532.36 o 
   3  16  13       35.04    -1023.62   1021.86 o 
   4  16  13      392.60    -1248.34   1248.18 o 
   5  16  13      100.14     -936.00   1506.44 o 
   1  17  13      935.98      777.18    908.70 o 
   2  17  13    34844.52    33529.31   1869.79 o 
   0   0  14    86126.71    98271.24   6038.31 o 
   1   0  14   135362.33   150242.97   5994.78 o 
   2   0  14    92796.19   104305.98   3749.93 o 
   3   0  14    29771.81    30823.40   1849.39 o 
   4   0  14    20770.42    21576.78   1855.03 o 
   5   0  14   145600.41   155485.20   5398.93 o 
   6   0  14     6025.14     7123.42   1263.93 o 
   7   0  14     5644.83     4309.63   1215.66 o 
   8   0  14     1580.29     3203.02   1224.99 o 
   9   0  14    35131.76    39095.65   2396.58 o 
  10   0  14    11620.74    10260.46   1921.78 o 
  11   0  14    31478.12    29248.37   2375.85 o 
  12   0  14    13062.72    12070.19   1845.32 o 
   1   1  14    46476.66    46213.51   1576.27 o 
   2   1  14     4610.13     4490.45    667.74 o 
   3   1  14    38349.49    38647.77   1389.16 o 
   4   1  14    24466.95    25407.24   1181.46 o 
   5   1  14    30080.31    32322.52   1291.49 o 
   6   1  14    22947.92    25814.60   1515.25 o 
   7   1  14     2495.12     1589.33    848.92 o 
   8   1  14    19200.71    18893.95   1618.61 o 
   9   1  14    96567.83   105326.22   5031.57 o 
  10   1  14    22753.80    23973.63   2075.41 o 
  11   1  14     2097.68     2599.44   1183.95 o 
  12   1  14     5648.33     5075.12   1122.78 o 
   0   2  14     1286.71      823.36    749.22 o 
   1   2  14      560.22     -408.07    560.48 o 
   2   2  14      559.12     -175.88    627.52 o 
   3   2  14     1670.91      939.80    611.18 o 
   4   2  14      532.53      -83.95    602.25 o 
   5   2  14      363.35     -724.20    616.08 o 
   6   2  14       30.70     -952.76    728.94 o 
   7   2  14     1235.69       78.71    784.56 o 
   8   2  14     4038.09     4520.96    926.67 o 
   9   2  14       89.90     -671.64    877.32 o 
  10   2  14     4697.66     3049.61    961.50 o 
  11   2  14      428.25     -710.18   1040.12 o 
  12   2  14       61.34      381.98    977.04 o 
   1   3  14    49301.62    52041.74   1605.60 o 
   2   3  14    20661.42    23140.63   1128.24 o 
   3   3  14    24098.53    26048.13   1116.42 o 
   4   3  14    25237.84    24755.68   1414.98 o 
   5   3  14    48341.00    48957.19   1896.68 o 
   6   3  14    24505.98    24965.91   1115.01 o 
   7   3  14    15745.87    15536.13   1154.91 o 
   8   3  14    44578.97    44452.78   2448.36 o 
   9   3  14    91937.92    96631.35   5725.61 o 
  10   3  14    11692.65    11540.45   1134.57 o 
  11   3  14      178.55    -1035.75    920.95 o 
  12   3  14     6993.65     6827.76   1493.51 o 
   0   4  14    49402.99    51266.43   2367.74 o 
   1   4  14    90670.44    96751.38   2560.61 o 
   2   4  14    41687.57    43345.79   1649.90 o 
   3   4  14    14194.52    14167.14    917.38 o 
   4   4  14    36363.14    37886.10   1416.36 o 
   5   4  14   144640.84   150543.30   4066.11 o 
   6   4  14     8614.97     8028.81    785.39 o 
   7   4  14      595.85      316.92    794.62 o 
   8   4  14      461.41     -477.42    852.41 o 
   9   4  14    14471.86    14590.68   1376.35 o 
  10   4  14     7342.36     8133.50   1063.53 o 
  11   4  14    15007.04    14583.33   1510.17 o 
  12   4  14    19174.44    19234.29   2419.98 o 
   1   5  14    14878.26    15354.85    841.05 o 
   2   5  14     2832.35     3249.51    640.02 o 
   3   5  14    15430.09    15087.14    983.81 o 
   4   5  14    10556.07     9168.57    822.80 o 
   5   5  14    31222.32    30530.61   1239.59 o 
   6   5  14    18371.00    19397.62   1014.33 o 
   7   5  14     1080.85     -310.35    725.27 o 
   8   5  14    21841.61    19238.60   1254.78 o 
   9   5  14    38322.61    39042.90   2000.99 o 
  10   5  14     8419.61     6731.02   1035.14 o 
  11   5  14     1429.81      109.35    927.99 o 
  12   5  14     7732.69     5388.91   1111.86 o 
   0   6  14     1723.02      774.14   1016.46 o 
   1   6  14     7967.45     8619.43    713.33 o 
   2   6  14     6895.43     6246.54    712.02 o 
   3   6  14    13259.46    13126.29    945.32 o 
   4   6  14      464.59    -1133.07    755.38 o 
   5   6  14    15385.45    15275.39   1220.85 o 
   6   6  14     1124.20      275.13    649.24 o 
   7   6  14      166.85     -850.96    648.88 o 
   8   6  14      609.60      -11.36    766.35 o 
   9   6  14     2008.90     1256.17    896.74 o 
  10   6  14      988.95     -646.64    874.13 o 
  11   6  14     5204.10     4329.28   1460.06 o 
   1   7  14    46380.16    48637.33   1638.55 o 
   2   7  14      333.65     -656.30    556.77 o 
   3   7  14    30694.91    30921.19   1425.20 o 
   4   7  14    12004.46    10185.10    979.44 o 
   5   7  14    47071.02    48662.04   1984.60 o 
   6   7  14    18376.16    18073.63   1022.32 o 
   7   7  14    13427.30    11369.04    900.15 o 
   8   7  14    20431.72    19676.49   1301.54 o 
   9   7  14    93058.72    91714.71   4387.81 o 
  10   7  14    14067.17    13188.74   2154.44 o 
  11   7  14      614.37     -846.74    956.78 o 
   0   8  14    80951.88    78933.35   3017.87 o 
   1   8  14    80685.80    84323.24   2174.74 o 
   2   8  14    52212.44    55778.38   1637.70 o 
   3   8  14     8887.18     7788.56    722.69 o 
   4   8  14    27071.25    24545.18   1262.27 o 
   5   8  14    99470.84    95944.91   2775.39 o 
   6   8  14     5230.89     2800.94    610.67 o 
   7   8  14     4112.73     2593.87    661.79 o 
   8   8  14      468.08    -1069.53    713.02 o 
   9   8  14    18388.93    16712.59   1110.25 o 
  10   8  14     2660.14      942.52    919.76 o 
  11   8  14    14749.47    13504.87   1226.01 o 
   1   9  14      489.20     -811.85    541.23 o 
   2   9  14     2107.10     1115.25    571.79 o 
   3   9  14     4593.56     2301.92    469.71 o 
   4   9  14    16734.44    14661.88   1128.73 o 
   5   9  14    15808.39    15395.98   1022.96 o 
   6   9  14    18579.90    15929.81    916.62 o 
   7   9  14     4366.44     3093.36    717.38 o 
   8   9  14    18914.17    18443.45   1393.74 o 
   9   9  14    21586.35    19504.90   1271.84 o 
  10   9  14    16267.03    15018.36   1804.97 o 
   0  10  14      216.98     -876.90   1180.62 o 
   1  10  14     1307.76      439.34    561.82 o 
   2  10  14     1526.14      558.87    561.13 o 
   3  10  14    26072.88    25253.25   1028.80 o 
   4  10  14     1651.61      781.17    640.78 o 
   5  10  14    17265.13    16795.76   1057.19 o 
   6  10  14      236.53     -969.48    742.09 o 
   7  10  14     4334.53     2733.39    771.68 o 
   8  10  14       49.38    -1236.58    824.38 o 
   9  10  14     3181.94     1564.76    935.78 o 
  10  10  14     1668.63    -1719.27   1196.78 o 
   1  11  14    58076.77    55502.54   2812.74 o 
   2  11  14     5328.63     3987.72    613.97 o 
   3  11  14    24918.23    24084.93    980.82 o 
   4  11  14     6545.95     5381.44    783.09 o 
   5  11  14    37209.73    33937.20   1410.66 o 
   6  11  14    16065.94    15938.01   1148.37 o 
   7  11  14    13982.00    14642.77   1273.47 o 
   8  11  14    11712.55    13129.54   1148.32 o 
   9  11  14    73795.67    71041.84   3031.62 o 
   0  12  14    43879.83    42690.59   3313.63 o 
   1  12  14    41164.68    38301.63   1568.36 o 
   2  12  14    30019.61    27671.08   1342.54 o 
   3  12  14     1470.02      267.20    665.60 o 
   4  12  14    15154.18    13635.51    942.28 o 
   5  12  14    50428.07    50108.17   1882.94 o 
   6  12  14     2917.88     2693.61    744.50 o 
   7  12  14     3307.56     1638.35    922.38 o 
   8  12  14      297.61      426.19   1004.98 o 
   1  13  14      415.21     -742.10    494.73 o 
   2  13  14     1836.85     1004.14    639.84 o 
   3  13  14     5222.34     3924.84    904.30 o 
   4  13  14     7776.97     6085.10    871.51 o 
   5  13  14     6030.40     4195.56    924.06 o 
   6  13  14    11986.72    11366.16   1077.09 o 
   7  13  14     8842.41     7234.36   1615.82 o 
   0  14  14      581.62    -1845.44   1230.29 o 
   1  14  14     4213.67     3163.80    799.92 o 
   2  14  14      259.73     -710.25    815.15 o 
   3  14  14    26243.40    26439.41   1873.59 o 
   4  14  14       10.02    -1318.65    879.10 o 
   5  14  14    24446.54    23309.21   1859.93 o 
   6  14  14       26.76    -1233.14   1274.02 o 
   1  15  14    27226.60    27660.88   1542.05 o 
   2  15  14     4708.18     2623.89   1154.06 o 
   3  15  14    14063.58    13360.85   1293.33 o 
   4  15  14     8456.50     4795.27   1129.79 o 
   5  15  14    27278.85    26404.50   1774.42 o 
   0  16  14    14803.52    13985.08   1512.45 o 
   1  16  14    34829.98    30250.91   1810.00 o 
   2  16  14    21609.24    21155.01   1423.28 o 
   3  16  14      311.61    -1645.03   1096.69 o 
   1   1  15     2431.56     1216.43    734.25 o 
   2   1  15    44108.48    51185.30   1850.33 o 
   3   1  15    11934.79    13947.43    895.92 o 
   4   1  15    29630.57    31204.37   1261.40 o 
   5   1  15    20200.24    20874.35   1474.27 o 
   6   1  15    48266.67    50565.97   1945.66 o 
   7   1  15    32768.63    35555.71   1748.78 o 
   8   1  15    22623.58    24277.44   2100.67 o 
   9   1  15    18402.17    18381.01   2107.01 o 
  10   1  15     3301.79     1557.39    980.41 o 
  11   1  15    13137.78    14280.98   1722.30 o 
   0   2  15    26847.00    29020.74   1762.82 o 
   1   2  15    71868.90    81308.83   2786.41 o 
   2   2  15   138387.42   155750.05   4338.20 o 
   3   2  15    52937.64    57480.25   1835.52 o 
   4   2  15     9252.11     9627.65    830.70 o 
   5   2  15     8489.67     9659.08    850.71 o 
   6   2  15    24437.74    25761.73   1270.53 o 
   7   2  15     4471.03     4273.48   1195.46 o 
   8   2  15    67911.65    72616.54   3849.69 o 
   9   2  15     1377.48      736.13    907.11 o 
  10   2  15    37643.59    40329.64   3882.03 o 
  11   2  15    21124.33    21626.31   2434.15 o 
   1   3  15     1079.62      422.59    756.50 o 
   2   3  15    22308.76    26097.79   1226.90 o 
   3   3  15     5245.83     4263.66    715.95 o 
   4   3  15     7776.08     6616.56    775.78 o 
   5   3  15    17251.27    18559.51   1021.13 o 
   6   3  15    29861.81    30127.02   1370.22 o 
   7   3  15    31145.69    32882.65   1968.68 o 
   8   3  15     4768.38     5134.56    983.93 o 
   9   3  15    16580.52    16711.85   1492.79 o 
  10   3  15     2817.33      391.59    972.59 o 
  11   3  15    10888.32     9497.11   1180.04 o 
   0   4  15     4094.44     4793.73   1069.60 o 
   1   4  15       24.22     -420.51    757.81 o 
   2   4  15      156.71     -977.84    651.89 o 
   3   4  15      883.03     -104.89    722.17 o 
   4   4  15      841.32     -319.00    648.74 o 
   5   4  15      447.44     -146.73    640.30 o 
   6   4  15     4320.93     4335.00    765.76 o 
   7   4  15      410.05      -83.31    764.02 o 
   8   4  15     3033.98     1431.19    904.73 o 
   9   4  15      226.67     -987.43    880.56 o 
  10   4  15     1431.61     -520.95   1182.81 o 
  11   4  15      119.42    -1393.38    928.92 o 
   1   5  15     4353.64     3979.40    698.50 o 
   2   5  15    61600.09    63967.09   2173.18 o 
   3   5  15    11925.26    14314.84   1012.26 o 
   4   5  15    37878.48    37609.41   1423.33 o 
   5   5  15    18189.92    19822.11   1119.21 o 
   6   5  15    50102.03    50531.93   1741.21 o 
   7   5  15    36201.42    38408.44   1826.56 o 
   8   5  15     5979.29     6223.89    968.66 o 
   9   5  15    20809.94    21353.70   1380.71 o 
  10   5  15     8274.81     6784.50   1397.03 o 
  11   5  15    15656.82    15407.64   1952.19 o 
   0   6  15    15425.28    18097.15   1559.87 o 
   1   6  15    45414.50    49243.75   1620.31 o 
   2   6  15    64966.58    69754.27   2320.09 o 
   3   6  15    83843.11    85323.04   2730.14 o 
   4   6  15    10527.01     9043.74    880.49 o 
   5   6  15    13930.64    13556.38    925.52 o 
   6   6  15    23393.01    22807.78   1139.02 o 
   7   6  15     2232.64     1033.37    798.51 o 
   8   6  15    56696.00    59314.57   2125.02 o 
   9   6  15     1417.93     1147.99    843.32 o 
  10   6  15    36105.91    34874.10   3589.32 o 
  11   6  15    16938.77    14906.67   2553.84 o 
   1   7  15     2461.35     2146.64    668.65 o 
   2   7  15    10124.60    10339.99    873.45 o 
   3   7  15    13332.77    12523.35    982.76 o 
   4   7  15       66.86     -900.62    680.77 o 
   5   7  15    16520.54    17590.06   1039.67 o 
   6   7  15    29521.78    29447.92   1281.37 o 
   7   7  15    28349.00    26095.40   1544.35 o 
   8   7  15     5527.97     4335.78   1266.57 o 
   9   7  15    27130.18    23595.70   1321.82 o 
  10   7  15      821.70    -1128.37    860.56 o 
   0   8  15    17303.12    14882.05   1811.46 o 
   1   8  15        6.56     -905.78    603.85 o 
   2   8  15    14622.42    14542.48   1174.25 o 
   3   8  15      163.35    -1008.00    672.00 o 
   4   8  15      532.20     -873.05    603.28 o 
   5   8  15     1587.15     -482.52    777.28 o 
   6   8  15     5811.07     5551.77    778.10 o 
   7   8  15      126.46    -1107.80    738.53 o 
   8   8  15    16066.67    14444.19   1246.70 o 
   9   8  15      162.98     -896.47    611.49 o 
  10   8  15     3853.70     1874.46   1148.48 o 
   1   9  15     6424.73     5182.62    744.48 o 
   2   9  15    46943.04    48915.87   1544.38 o 
   3   9  15     7587.42     7243.21    831.50 o 
   4   9  15    37684.86    36554.68   1547.94 o 
   5   9  15    16159.98    17969.21   1149.07 o 
   6   9  15    57006.46    58350.64   2033.77 o 
   7   9  15    32210.50    29778.72   1267.31 o 
   8   9  15     7637.93     6567.63   1259.50 o 
   9   9  15     7545.12     5791.90   1053.71 o 
   0  10  15    14962.31    13040.46   2102.90 o 
   1  10  15    57040.08    58176.88   1854.36 o 
   2  10  15    81345.88    77117.03   1998.80 o 
   3  10  15    39832.66    40800.74   1573.93 o 
   4  10  15    10905.68     9319.41    891.50 o 
   5  10  15     8860.45     6772.22    887.24 o 
   6  10  15     7783.58     6356.57    942.58 o 
   7  10  15     1275.85     -189.93    843.15 o 
   8  10  15    32980.98    33072.09   2251.33 o 
   9  10  15     1044.27     -709.14    931.77 o 
   1  11  15     1492.04      828.29    731.76 o 
   2  11  15     3400.26     2454.22    691.10 o 
   3  11  15     8907.96     7658.19    896.67 o 
   4  11  15      119.55    -1108.11    738.74 o 
   5  11  15    19597.00    15823.74   1058.49 o 
   6  11  15     7685.86     5980.31    954.83 o 
   7  11  15    17629.06    16025.40   1230.46 o 
   8  11  15     6585.78     5664.54   1938.99 o 
   0  12  15    21530.95    22436.04   2133.09 o 
   1  12  15     1288.78     -958.06    823.85 o 
   2  12  15    10700.82     9582.44    950.60 o 
   3  12  15      908.19    -1030.31    758.48 o 
   4  12  15       29.85    -1058.04    727.43 o 
   5  12  15      416.35    -1174.27    865.11 o 
   6  12  15    11718.95    10259.77   1352.75 o 
   7  12  15      779.19    -1348.70    899.13 o 
   1  13  15     3704.13     3404.73    839.57 o 
   2  13  15    26055.37    27516.18   1709.47 o 
   3  13  15     2848.84     1374.42    842.64 o 
   4  13  15    31525.94    29851.02   1479.72 o 
   5  13  15    14316.91    16542.94   1147.08 o 
   6  13  15    43901.21    42433.75   2756.04 o 
   0  14  15     4910.26     5280.15   1267.13 o 
   1  14  15    35958.10    33630.00   1901.70 o 
   2  14  15    37045.29    37758.74   1719.92 o 
   3  14  15    31506.17    31178.79   1624.42 o 
   4  14  15     4219.65     2331.40   1074.43 o 
   5  14  15     8411.21     6777.67   1552.45 o 
   1  15  15     1409.04    -1088.05   1240.96 o 
   2  15  15       11.02    -1481.78    987.85 o 
   3  15  15     2454.69      285.41   1050.37 o 
   0   0  16   153882.59   173887.94  14165.47 o 
   1   0  16    27121.09    28154.85   2620.78 o 
   2   0  16    40533.98    48047.68   3303.98 o 
   3   0  16    43128.74    47080.54   2192.76 o 
   4   0  16    26454.81    31826.46   1752.85 o 
   5   0  16    84483.05    93910.10   3624.83 o 
   6   0  16    13195.57    11482.49   1249.13 o 
   7   0  16     2251.18     2444.17   1222.11 o 
   8   0  16     7640.36     8148.21   1821.70 o 
   9   0  16     8672.92     7563.36   1649.53 o 
  10   0  16     3050.05     2678.80   3272.03 o 
  11   0  16    20741.63    24281.07   3587.18 o 
   1   1  16    29888.44    31715.95   1588.05 o 
   2   1  16     1944.27     2807.60    754.07 o 
   3   1  16    17573.47    20188.54   1055.61 o 
   4   1  16    35712.71    37135.13   1783.28 o 
   5   1  16     9378.67    10485.30    905.24 o 
   6   1  16    13299.80    12783.83    945.39 o 
   7   1  16    11149.94    10226.85   1595.40 o 
   8   1  16    39048.59    44025.04   2583.10 o 
   9   1  16    25244.64    25177.52   2227.39 o 
  10   1  16    20617.10    21122.71   2141.57 o 
  11   1  16       73.01     -844.67   1072.78 o 
   0   2  16      229.64     1268.78   1464.65 o 
   1   2  16      232.38      496.19    822.52 o 
   2   2  16       95.17      797.29    711.34 o 
   3   2  16      213.11      422.42    670.54 o 
   4   2  16       86.20     -605.54    668.71 o 
   5   2  16      216.87     -410.03    701.80 o 
   6   2  16       51.56     -828.85    606.59 o 
   7   2  16       27.42    -1152.18    768.12 o 
   8   2  16        2.51     -935.59    865.63 o 
   9   2  16     1918.76      191.94   1293.09 o 
  10   2  16        7.09    -1708.43   1138.95 o 
  11   2  16     1473.75     -243.45    987.56 o 
   1   3  16    29765.16    32670.93   1651.56 o 
   2   3  16      898.70      709.25    716.47 o 
   3   3  16    16532.26    20070.33   1161.38 o 
   4   3  16    42233.08    47329.36   1673.29 o 
   5   3  16    17836.06    18115.49   1057.52 o 
   6   3  16    19156.42    20824.27   1379.54 o 
   7   3  16    19417.41    20451.78   1233.88 o 
   8   3  16    29112.33    31518.96   1774.63 o 
   9   3  16    74598.26    79221.93   2830.17 o 
  10   3  16    35041.43    37577.91   2790.60 o 
  11   3  16     1285.95      683.67   1023.45 o 
   0   4  16   105598.56   122013.22   7368.33 o 
   1   4  16    40959.24    43026.42   2001.26 o 
   2   4  16    50734.36    58708.76   2083.72 o 
   3   4  16    43112.80    47939.20   1858.34 o 
   4   4  16    46684.89    50065.90   1758.81 o 
   5   4  16    88443.53    93940.76   2549.01 o 
   6   4  16    23266.13    23190.99   1221.76 o 
   7   4  16     5656.52     6357.87    933.76 o 
   8   4  16     2330.09     1681.36    870.16 o 
   9   4  16    15433.74    16710.40   1447.58 o 
  10   4  16     3217.31     2753.00   1190.73 o 
   1   5  16    15832.05    17397.14   1315.26 o 
   2   5  16     1888.75     1959.22    777.71 o 
   3   5  16     1809.88     1393.68    791.08 o 
   4   5  16    43601.48    48178.19   2345.27 o 
   5   5  16    13320.43    13841.51    936.31 o 
   6   5  16    15687.03    17970.34   1550.15 o 
   7   5  16     5984.34     5785.48    927.84 o 
   8   5  16    20401.73    20057.98   1302.21 o 
   9   5  16    16562.84    16518.14   1235.86 o 
  10   5  16    24714.95    25805.22   2201.58 o 
   0   6  16      482.59    -1085.34   1149.29 o 
   1   6  16      579.76      834.60    919.91 o 
   2   6  16      281.38     -704.28    727.63 o 
   3   6  16    16661.04    17757.75   1130.40 o 
   4   6  16       75.83    -1058.04    705.36 o 
   5   6  16     6686.40     5232.73    766.88 o 
   6   6  16      643.01     -447.51    821.81 o 
   7   6  16     1108.27     -306.60    812.40 o 
   8   6  16       17.95     -977.61    811.63 o 
   9   6  16      847.73     -850.47    875.76 o 
  10   6  16      533.74    -1033.96    891.60 o 
   1   7  16    61051.55    68041.27   2791.05 o 
   2   7  16     1685.91      493.07    783.47 o 
   3   7  16    11089.65    11827.22   1016.19 o 
   4   7  16    18646.64    19567.67   1136.58 o 
   5   7  16    21114.98    20582.23   1430.37 o 
   6   7  16    14472.87    13617.24   1013.68 o 
   7   7  16    27542.49    25270.85   1349.13 o 
   8   7  16    21094.31    21100.19   1334.23 o 
   9   7  16    43140.16    41749.60   1771.20 o 
   0   8  16    80809.88    88602.38   3596.35 o 
   1   8  16    30317.17    32158.33   1542.84 o 
   2   8  16    36128.43    39507.74   1549.84 o 
   3   8  16    13060.21    13918.38   1014.23 o 
   4   8  16    16827.29    16271.37   1079.06 o 
   5   8  16    44619.65    45983.54   1683.68 o 
   6   8  16     9384.00     8423.62   1008.02 o 
   7   8  16     2872.18     1959.91    990.53 o 
   8   8  16     2062.46      948.26    859.73 o 
   9   8  16     6203.39     4701.64    932.84 o 
   1   9  16      844.26     -403.59    877.51 o 
   2   9  16     2565.41     1246.51    793.88 o 
   3   9  16     1085.59     -101.78    739.20 o 
   4   9  16    10900.84     9509.66    940.95 o 
   5   9  16     5897.90     4004.71    849.75 o 
   6   9  16    21032.85    21615.51   1842.22 o 
   7   9  16      215.20    -1049.98    699.99 o 
   8   9  16    20333.08    17713.90   1439.77 o 
   0  10  16     2561.95      939.55   1157.78 o 
   1  10  16     4221.61     2112.88    887.83 o 
   2  10  16     1871.34      697.50    796.53 o 
   3  10  16    18332.03    18736.53   1091.89 o 
   4  10  16      221.98     -869.76    607.60 o 
   5  10  16    15163.22    13540.48   1192.27 o 
   6  10  16      329.40    -1324.94    883.29 o 
   7  10  16     2155.40     -346.32    943.52 o 
   8  10  16     2130.82     -363.33    954.16 o 
   1  11  16    50098.19    51577.89   2106.73 o 
   2  11  16      464.82    -1272.91    887.95 o 
   3  11  16    10910.29    10857.11    972.33 o 
   4  11  16    28210.30    27715.98   1370.31 o 
   5  11  16    15256.55    16199.68   1238.20 o 
   6  11  16    13477.84    12394.32   1203.13 o 
   7  11  16    25206.36    23396.12   1692.98 o 
   0  12  16    66327.08    67979.21   4225.84 o 
   1  12  16    19348.20    18447.21   1225.81 o 
   2  12  16    27259.73    29070.75   1512.47 o 
   3  12  16    10826.67     8523.80   1210.44 o 
   4  12  16    24683.58    23244.78   1600.00 o 
   5  12  16    38141.09    38890.66   1745.91 o 
   6  12  16    12331.98    11368.86   1238.32 o 
   1  13  16       38.70     -657.32    879.51 o 
   2  13  16     3405.57     1292.13   1057.56 o 
   3  13  16     1903.75      369.47    967.74 o 
   4  13  16     7518.35     6314.18   1040.77 o 
   5  13  16      980.77     -707.21    877.22 o 
   0  14  16     4104.05      235.87   1592.45 o 
   1  14  16     3906.10     3244.96   1051.36 o 
   2  14  16      625.69    -1034.35    765.34 o 
   3  14  16    13092.39    14575.92   1591.76 o 
   1   1  17     7700.50     8066.48   1315.95 o 
   2   1  17    28543.82    33354.85   1862.38 o 
   3   1  17     9834.44    12086.66    924.59 o 
   4   1  17    26341.06    29491.20   1350.21 o 
   5   1  17    17279.61    20428.62   1177.21 o 
   6   1  17    16504.67    18421.51   1345.30 o 
   7   1  17    48171.27    51401.92   1960.30 o 
   8   1  17     1691.43     1382.85    907.49 o 
   9   1  17    14183.48    14978.48   1498.54 o 
  10   1  17     8076.79    10059.12   1911.30 o 
   0   2  17    36580.84    45866.23   5141.41 o 
   1   2  17    46420.45    54576.57   2997.95 o 
   2   2  17    37651.94    41557.57   1947.18 o 
   3   2  17    85579.77   100422.52   3077.92 o 
   4   2  17      273.95      419.64    730.54 o 
   5   2  17     2493.87     1521.54    784.37 o 
   6   2  17    21384.98    22684.51   1200.95 o 
   7   2  17     7716.99     6511.38    972.60 o 
   8   2  17    57263.47    64249.61   2302.63 o 
   9   2  17       27.90    -1439.69    959.79 o 
  10   2  17    13348.32    14902.60   1633.08 o 
   1   3  17     2724.29     3046.88   1202.35 o 
   2   3  17     6047.02     7189.56    945.21 o 
   3   3  17    10049.71    11538.39    996.74 o 
   4   3  17    22055.74    25591.06   1479.14 o 
   5   3  17    15037.22    15560.14   1043.17 o 
   6   3  17    15515.03    14849.58   1036.60 o 
   7   3  17    35786.65    38013.79   2075.79 o 
   8   3  17     1048.18      380.43   1019.03 o 
   9   3  17    18649.40    18077.42   1418.74 o 
  10   3  17     8462.14     9893.63   1246.28 o 
   0   4  17     6843.08     8449.28   1889.38 o 
   1   4  17      501.95      241.08   1130.48 o 
   2   4  17       83.20     -840.26    788.29 o 
   3   4  17      523.78      168.46    781.80 o 
   4   4  17       17.00      -76.74    817.01 o 
   5   4  17      230.96      210.37    747.81 o 
   6   4  17      454.84     -421.56    823.22 o 
   7   4  17       22.83    -1264.80    843.20 o 
   8   4  17     6324.51     6885.99   1173.85 o 
   9   4  17     1233.30     -712.93    896.59 o 
  10   4  17     2554.38      224.81    960.19 o 
   1   5  17    18334.22    18326.47   1657.30 o 
   2   5  17    35874.17    38486.25   1678.26 o 
   3   5  17     3655.00     2544.95    896.80 o 
   4   5  17    33531.76    39403.44   2182.34 o 
   5   5  17    13067.35    13768.81   1009.76 o 
   6   5  17    21928.11    23812.91   1300.20 o 
   7   5  17    59812.02    60008.75   2550.26 o 
   8   5  17     1298.63      344.83   1000.30 o 
   9   5  17     3476.34     1810.39    948.77 o 
   0   6  17    49285.65    56908.31   4407.18 o 
   1   6  17    49589.36    56841.82   3127.72 o 
   2   6  17    34213.47    35003.18   1612.00 o 
   3   6  17    91579.27   101602.61   3320.54 o 
   4   6  17     4208.43     2675.15    928.99 o 
   5   6  17     6267.91     5670.47    925.51 o 
   6   6  17    26930.26    28272.59   1445.05 o 
   7   6  17     2742.96     1733.73    892.23 o 
   8   6  17    31395.18    32195.30   2307.31 o 
   9   6  17      381.31       45.68    930.39 o 
   1   7  17     3849.72     3120.21   1130.48 o 
   2   7  17     7231.58     6626.38    998.91 o 
   3   7  17     3628.94     3564.16    931.05 o 
   4   7  17     5181.86     4487.40    905.07 o 
   5   7  17    11231.52    11277.53   1023.56 o 
   6   7  17     4297.01     3603.16    843.14 o 
   7   7  17    30794.02    31817.75   2027.22 o 
   8   7  17       83.61    -1280.96    853.97 o 
   9   7  17    10062.73     8231.86   1554.06 o 
   0   8  17     8738.53    10259.00   1846.95 o 
   1   8  17     1348.89     -660.28    928.48 o 
   2   8  17    10330.64    11599.57   1094.80 o 
   3   8  17     1131.77      888.00    818.91 o 
   4   8  17       11.47    -1184.61    789.74 o 
   5   8  17      153.97     -964.56    775.03 o 
   6   8  17     5328.36     4088.41    913.44 o 
   7   8  17       10.91    -1472.20    981.46 o 
   8   8  17     8217.59     7085.23   1127.20 o 
   1   9  17    11916.79    12147.82   1193.08 o 
   2   9  17    17381.28    18525.06   1173.54 o 
   3   9  17     4160.73     3369.41    890.63 o 
   4   9  17    49124.50    52155.32   1966.59 o 
   5   9  17    11855.20    11861.84   1092.94 o 
   6   9  17    18636.05    17467.00   1150.96 o 
   7   9  17    43564.39    41784.94   2937.74 o 
   0  10  17    29444.85    30481.58   2535.03 o 
   1  10  17    44403.19    49874.44   2250.12 o 
   2  10  17    23501.27    25262.67   1314.11 o 
   3  10  17    56636.02    62250.75   2376.03 o 
   4  10  17       50.39     -262.30    778.82 o 
   5  10  17     1269.15     -135.83    880.12 o 
   6  10  17    12314.94    11107.97   1139.83 o 
   7  10  17     2729.64     1187.34   1140.12 o 
   1  11  17     2936.77     -650.85    996.75 o 
   2  11  17      435.68     -610.18    865.76 o 
   3  11  17     6963.72     5185.91   1022.44 o 
   4  11  17        1.98    -1131.04    856.76 o 
   5  11  17    14992.78    12164.93   1935.27 o 
   6  11  17     1401.34    -1377.91    918.61 o 
   0  12  17    19739.22    19620.52   1935.72 o 
   1  12  17       10.35    -1538.35   1025.56 o 
   2  12  17     7250.28     5138.74   1244.77 o 
   3  12  17     1706.24      346.35    960.60 o 
   4  12  17      100.99    -1501.95   1026.93 o 
   5  12  17     2348.21     -458.28    959.38 o 
   1  13  17     8256.49     7005.32   1281.33 o 
   2  13  17    20828.56    25840.22   1762.21 o 
   3  13  17     2818.24      855.75   1062.10 o 
   0   0  18   115428.18   147544.63  12493.03 o 
   1   0  18      879.97      -53.80   1706.72 o 
   2   0  18    21637.78    21526.55   3405.94 o 
   3   0  18    59818.87    77299.20   5550.89 o 
   4   0  18    22358.51    24410.42   1850.65 o 
   5   0  18    44829.53    51992.81   2797.05 o 
   6   0  18    19896.00    20339.57   2463.99 o 
   7   0  18     3303.42     4236.05   1417.38 o 
   8   0  18    11517.65    10594.30   2145.26 o 
   9   0  18     4367.84     2454.39   1785.28 o 
   1   1  18    16509.93    18244.06   1694.52 o 
   2   1  18      662.49       77.78   1210.16 o 
   3   1  18     5112.22     7162.61   1182.55 o 
   4   1  18    42517.58    49735.37   1774.58 o 
   5   1  18     2055.00     1424.23    816.57 o 
   6   1  18    10883.43    12279.25   1324.16 o 
   7   1  18    21712.54    21256.78   1213.99 o 
   8   1  18    28545.81    30374.48   2348.69 o 
   9   1  18    10028.33     9934.40   1653.36 o 
   0   2  18     1890.46     2440.34   1722.61 o 
   1   2  18     2471.71     2506.25   1249.76 o 
   2   2  18     6006.80     6083.05   1385.74 o 
   3   2  18     3208.98     3550.47    992.00 o 
   4   2  18     2866.16     4231.62    844.20 o 
   5   2  18     1998.77      380.66    796.10 o 
   6   2  18      802.39    -1039.55    803.65 o 
   7   2  18      440.00     -352.94    742.90 o 
   8   2  18     3400.57     2035.91    905.08 o 
   9   2  18      405.25    -1522.88   1513.12 o 
   1   3  18    34307.57    39362.77   2373.38 o 
   2   3  18     1687.00     1378.66   1287.02 o 
   3   3  18     2659.49     2539.29    903.98 o 
   4   3  18    46842.46    56729.79   2140.52 o 
   5   3  18     3245.61     3968.53    958.08 o 
   6   3  18     9045.29    11065.64   1087.81 o 
   7   3  18    27509.59    27642.93   1424.55 o 
   8   3  18    11268.08    12932.92   1187.58 o 
   9   3  18    20986.17    19533.82   1436.60 o 
   0   4  18   142215.36   165905.47   9781.71 o 
   1   4  18    13017.93    12456.80   1560.06 o 
   2   4  18    29743.27    35012.68   2303.50 o 
   3   4  18    50291.38    60849.27   2343.38 o 
   4   4  18    27473.47    32415.95   1651.28 o 
   5   4  18    35863.58    40236.09   1744.83 o 
   6   4  18    28966.56    31712.70   1426.82 o 
   7   4  18     6220.05     5863.79    889.04 o 
   8   4  18     7585.69     7049.29   1060.92 o 
   9   4  18     7248.64     6590.35   1099.52 o 
   1   5  18     8331.57    10001.73   1490.05 o 
   2   5  18     1809.91     1460.92   1303.04 o 
   3   5  18      272.70      430.08    891.20 o 
   4   5  18    31266.75    35125.45   1677.18 o 
   5   5  18     1778.23      933.02    911.38 o 
   6   5  18    14316.35    14208.32   1437.44 o 
   7   5  18     7317.05     7288.24    980.12 o 
   8   5  18    24969.78    26894.47   1953.56 o 
   0   6  18      466.44      174.35   1715.32 o 
   1   6  18      410.02      185.78   1229.78 o 
   2   6  18       60.13    -1524.29   1238.99 o 
   3   6  18     6047.34     6402.05   1028.77 o 
   4   6  18     1223.76     -143.00    865.04 o 
   5   6  18     2170.07     2133.68    905.51 o 
   6   6  18      462.31    -1136.38    757.58 o 
   7   6  18     1253.74     -529.01    877.67 o 
   8   6  18       84.33     -993.69   1036.78 o 
   1   7  18    41616.73    47701.27   2795.80 o 
   2   7  18      508.45      166.95   1328.75 o 
   3   7  18     2894.10     2231.27    954.45 o 
   4   7  18    38896.23    42314.61   1885.89 o 
   5   7  18     3263.35     1941.78    902.95 o 
   6   7  18     6134.65     4524.17   1175.86 o 
   7   7  18    34453.69    36413.33   1717.16 o 
   0   8  18    91998.03   115798.48   5962.20 o 
   1   8  18     3522.55     1313.88   1268.73 o 
   2   8  18    17578.67    19484.39   1891.65 o 
   3   8  18    28263.39    29579.00   1577.89 o 
   4   8  18    27724.18    30485.45   1525.61 o 
   5   8  18    22118.46    24690.95   1359.92 o 
   6   8  18    15146.06    12314.63   1487.43 o 
   7   8  18     3488.44     3489.87   1198.62 o 
   1   9  18     1690.93      312.38   1409.93 o 
   2   9  18     1267.09     -376.08   1089.53 o 
   3   9  18       86.07     -824.38    861.23 o 
   4   9  18    14744.94    15106.78   1178.00 o 
   5   9  18      416.34     -794.63    894.27 o 
   6   9  18    10180.52    10108.75   1132.46 o 
   0  10  18     3162.94     2218.35   1776.76 o 
   1  10  18     1691.23      923.93   1346.31 o 
   2  10  18     2397.16     1114.83   1152.04 o 
   3  10  18    10731.76    10877.06   1106.31 o 
   4  10  18        5.94     -733.31    956.49 o 
   5  10  18     9312.66     6932.75   1375.09 o 
   1  11  18    32588.98    35102.70   2018.66 o 
   2  11  18      125.33    -1233.38   1137.33 o 
   3  11  18     6717.62     6234.53   1280.36 o 
   4  11  18    32142.86    33033.04   1714.41 o 
   0  12  18    77319.13    97566.00   6558.56 o 
   1  12  18       94.95    -2714.22   1867.49 o 
   2  12  18    17899.78    19354.55   1693.25 o 
   1   1  19    11473.90    13679.24   1670.15 o 
   2   1  19    13996.47    15622.34   1735.37 o 
   3   1  19      301.09     1173.04   1406.65 o 
   4   1  19    32119.28    37624.29   2081.11 o 
   5   1  19     7094.07     8047.61   1010.90 o 
   6   1  19     2512.64     2746.92    905.25 o 
   7   1  19    49664.82    56864.46   2054.85 o 
   8   1  19      716.69     -115.91    933.55 o 
   0   2  19    62321.73    82872.73   5761.10 o 
   1   2  19    26744.77    33345.05   2269.65 o 
   2   2  19     3886.67     4093.98   1432.73 o 
   3   2  19   103563.15   127794.38   5675.44 o 
   4   2  19     1090.73     2098.98   1162.42 o 
   5   2  19       43.25    -1236.88    824.58 o 
   6   2  19    25334.71    30750.51   1442.03 o 
   7   2  19     6067.04     6625.18    998.44 o 
   8   2  19    35837.09    36920.82   1909.28 o 
   1   3  19    16629.06    17631.37   1781.84 o 
   2   3  19     3569.53     3880.62   1433.57 o 
   3   3  19     4890.79     5387.45   1197.00 o 
   4   3  19    24747.95    28214.57   1804.42 o 
   5   3  19     8526.13     8982.10   1041.58 o 
   6   3  19     4391.95     3589.02    935.88 o 
   7   3  19    38596.42    43124.33   2039.65 o 
   8   3  19      302.48     -984.15   1003.18 o 
   0   4  19     4150.57     6344.08   2039.40 o 
   1   4  19       64.19    -1015.45   1270.00 o 
   2   4  19      908.76      735.39   1345.82 o 
   3   4  19     1527.27     1656.30   1119.04 o 
   4   4  19       86.39      533.68   1079.99 o 
   5   4  19       35.54    -1323.81    946.90 o 
   6   4  19      395.60      243.73    853.33 o 
   7   4  19        7.03     -666.39    835.25 o 
   1   5  19    13147.33    15627.23   1724.15 o 
   2   5  19    11484.51    11316.13   1647.35 o 
   3   5  19     4035.40     3929.35   1169.78 o 
   4   5  19    34328.57    38847.80   1899.56 o 
   5   5  19     7084.31     6245.83   1113.85 o 
   6   5  19     2820.49      864.51    945.80 o 
   7   5  19    49859.03    53084.40   2616.71 o 
   0   6  19    51002.61    67073.50   5072.80 o 
   1   6  19    31729.38    33520.65   2308.07 o 
   2   6  19     8192.67     6753.03   1568.23 o 
   3   6  19    70285.99    83855.59   3445.60 o 
   4   6  19      375.72      448.19    915.15 o 
   5   6  19       53.15    -1401.33    934.22 o 
   6   6  19    17781.45    18347.52   1527.34 o 
   7   6  19     5551.76     5114.95   1127.54 o 
   1   7  19     3594.97     4449.29   1470.80 o 
   2   7  19      500.02      559.40   1403.87 o 
   3   7  19     6702.51     7302.82   1220.32 o 
   4   7  19     8554.18     9691.86   1117.96 o 
   5   7  19     9925.82     9438.02   1193.44 o 
   6   7  19       99.47    -1477.16    984.77 o 
   0   8  19     6425.74     8143.40   2038.60 o 
   1   8  19       29.72     -956.96   1321.90 o 
   2   8  19     1990.16      821.28   1442.03 o 
   3   8  19     2331.38     3645.21   1670.00 o 
   4   8  19       12.37    -1386.02    924.02 o 
   5   8  19     3305.73      324.52   1036.61 o 
   1   9  19    19188.41    21354.43   1880.01 o 
   2   9  19     7225.13     9002.50   1482.77 o 
   3   9  19     2329.32     1839.97   1063.59 o 
   4   9  19    34380.41    41574.18   1750.49 o 
   0  10  19    34759.13    39569.03   3717.02 o 
   1  10  19    21656.91    24848.24   1986.55 o 
   2  10  19     2580.33      621.93   1390.34 o 
   3  10  19    51332.12    58867.38   2859.22 o 
   0   0  20   129663.38   171624.53  14437.31 o 
   1   0  20       20.32    -1074.61   1950.51 o 
   2   0  20    16473.66    22244.73   2883.13 o 
   3   0  20    79117.47   112512.62   9126.49 o 
   4   0  20    31247.17    42298.74   3924.77 o 
   5   0  20    21014.69    23153.98   2172.39 o 
   6   0  20    29050.48    31654.23   2498.96 o 
   7   0  20     3031.90     2972.22   1463.35 o 
   1   1  20     5651.50     8409.50   1629.33 o 
   2   1  20      611.60      415.01   1392.15 o 
   3   1  20       12.75      699.60   1422.53 o 
   4   1  20    37088.93    46489.79   2879.51 o 
   5   1  20       88.56    -1496.42    997.61 o 
   6   1  20     5594.49     3719.86   1115.32 o 
   0   2  20      784.96      -25.50   1940.84 o 
   1   2  20        4.90      595.52   1385.39 o 
   2   2  20      153.52     -497.03   1399.39 o 
   3   2  20     2711.09     4659.58   1579.48 o 
   4   2  20      166.08      971.09   1149.76 o 
   5   2  20       72.34    -1965.00   1310.00 o 
   6   2  20      255.80      521.05    976.03 o 
   1   3  20    29589.38    35820.86   2408.27 o 
   2   3  20      463.86     -281.69   1417.99 o 
   3   3  20     1809.70     4930.32   1585.49 o 
   4   3  20    36464.75    43603.71   2350.30 o 
   5   3  20      203.63    -1331.98   1279.80 o 
   6   3  20     2090.52     1169.48    966.84 o 
   0   4  20   102178.63   133778.58   8361.85 o 
   1   4  20      633.19      717.01   1434.24 o 
   2   4  20     5467.72     5708.71   1559.68 o 
   3   4  20    41709.43    49330.07   2928.57 o 
   4   4  20    10024.82    12133.64   1422.57 o 
   5   4  20     7956.99     8316.82   1373.03 o 
   6   4  20    18804.35    19548.45   1477.42 o 
   1   5  20     6951.91    11013.71   1683.99 o 
   2   5  20      241.36      -23.37   1436.32 o 
   3   5  20      790.21     -333.10   1461.85 o 
   4   5  20    22006.84    24261.52   1736.88 o 
   5   5  20      569.53     -458.66   1180.78 o 
   0   6  20     1850.39     1407.91   2046.91 o 
   1   6  20      686.59     1843.08   1459.18 o 
   2   6  20     1476.44      422.81   1479.58 o 
   3   6  20     3237.53     4700.03   1602.14 o 
   4   6  20       18.63      610.79   1144.54 o 
   5   6  20     2623.91     1903.06   1207.29 o 
   1   7  20    28301.05    33554.56   2401.04 o 
   2   7  20     1042.24     -229.55   1515.10 o 
   3   7  20      420.27      208.01   1510.45 o 
   4   7  20    50789.22    58306.46   2677.83 o 
   0   8  20    76919.95    99721.26   6798.47 o 
   1   8  20      454.68     1311.92   2119.79 o 
   2   8  20     5149.80     5989.64   1692.61 o 
   3   8  20    37022.65    42507.25   2763.63 o 
   1   9  20     3142.38     3006.81   1525.12 o 
   1   1  21    14318.64    17363.99   1965.21 o 
   2   1  21      787.10      522.42   1543.47 o 
   3   1  21      229.16       95.37   1536.73 o 
   4   1  21    26831.50    35857.08   2613.55 o 
   5   1  21     2838.47     1054.25   1318.42 o 
   0   2  21    55142.25    77819.62   5833.19 o 
   1   2  21     8222.20     9069.33   1747.83 o 
   2   2  21      613.44     -989.45   1524.36 o 
   3   2  21    71184.97    88419.95   4511.52 o 
   4   2  21     4130.71     6608.77   1769.70 o 
   1   3  21    11039.29    13155.85   1860.82 o 
   2   3  21     1226.20     1771.94   1544.45 o 
   3   3  21     1200.54     1740.10   1608.03 o 
   4   3  21    17983.30    23069.69   2194.99 o 
   0   4  21     1963.17     5938.28   2312.79 o 
   1   4  21      428.32      910.40   1541.71 o 
   2   4  21     1271.11      572.45   1515.51 o 
   3   4  21     1133.89     -264.21   1536.70 o 
   4   4  21      254.94     -674.82   1596.18 o 
   1   5  21    18810.92    23317.51   2167.73 o 
   2   5  21     4246.04     3862.97   1643.79 o 
   3   5  21      238.82      389.78   1585.41 o 
   0   6  21    63425.40    84375.68   6154.43 o 
   1   6  21    13595.38    16011.16   1952.50 o 
   2   6  21       38.99    -2303.31   1535.54 o 
   0   0  22   105189.73   157620.61  13868.01 o 
   1   0  22     1200.68     2230.32   2374.17 o 
   1   1  22    13689.05    17175.39   2409.38 o 
   0   2  22      920.61     1426.94   2315.44 o 
                                                 
